# Supplementary material for: Weight change-related factors during the COVID-19 pandemic: a population-based cross-sectional study using social cognitive theory
Source: PeerJ. 2022 Jul 27;10:e13829. doi: 10.7717/peerj.13829 (PMC9338751; doi:10.7717/peerj.13829)
Supplement: Supplemental Information 1 [file peerj-10-13829-s001.zip]

Archive with 1 entries (1 files):
- FInal data exported on Jan 25 2022.csv
