# Supplementary material for: Weight change-related factors during the COVID-19 pandemic: a population-based cross-sectional study using social cognitive theory
Source: PeerJ. 2022 Jul 27;10:e13829. doi: 10.7717/peerj.13829 (PMC9338751; doi:10.7717/peerj.13829)
Supplement: Supplemental Information 1 [file peerj-10-13829-s001.zip › FInal data exported on Jan 25 2022.csv]

Response ID	Date submitted	Last page	Start language	Seed	Date started	Date last action	1- Age	The questionnaire will include some sensitive questions related to your mental health and habits.	All questions are mandatory.	I will receive direct benefit after filling the questionnaire.	2- Gender	3- Weight before the COVID-19 pandemic (March 2020) (in Kg):	4- Current weight (in Kg):	5- Height (in cm):	6- How did your weight change during the COVID-19 pandemic?	7- Marital status	8- How many children do you have? (Please type zero if none or not applicable)	9- In which governate (Muhafaza) do you live?	10- Where do you live?	11- How many individuals live in the same house as yours? (Including yourself and excluding newborn infants)	12- How many rooms are there in your house? (Excluding kitchens and bathrooms)	13- Education	14- How did your work status change during the COVID-19 pandemic?	15- What is your current work status?	16- How much did you earn per month in the past year? (in LBP)	17- Since the start of the COVID-19 pandemic, how were you working/studying?	18- During the multiple TOTAL LOCKDOWN periods imposed by the government, how were you working/studying?	19- Were you infected by the COVID-19 virus since March 2020?	20- Did you require hospitilization?	21- Do you have a chronic medical condition for which you take medications on daily basis?	22- What is your main source of information on COVID-19? Please select the most appropriate answer	23- How often did you search for information linking COVID-19 to overweight or obesity?	24- How often did you search for information on how to control weight during the COVID-19 pandemic and multiple lockdowns imposed by the government?	25- How far do you agree or disagree with the following? [I am concerned about my weight because it may affect my health.]	25- How far do you agree or disagree with the following? [I am concerned about my weight because it affects my physical appearance.]	25- How far do you agree or disagree with the following? [Weight gain makes individuals prone to disease (heart disease, diabetes, hypertension, etc..).]	26- Were you diagnosed with any of the following before the COVID-19 pandemic? [Anorexia Nervosa]	26- Were you diagnosed with any of the following before the COVID-19 pandemic? [Bulimia Nervosa]	26- Were you diagnosed with any of the following before the COVID-19 pandemic? [Binge Eating Disorder]	26- Were you diagnosed with any of the following before the COVID-19 pandemic? [Generalized Anxiety Disorder]	26- Were you diagnosed with any of the following before the COVID-19 pandemic? [Major Depressive Disorder]	26- Were you diagnosed with any of the following before the COVID-19 pandemic? [None]	26- Were you diagnosed with any of the following before the COVID-19 pandemic? [Other]	27- Were you diagnosed with any of the following during the COVID-19 pandemic? [Anorexia Nervosa]	27- Were you diagnosed with any of the following during the COVID-19 pandemic? [Bulimia Nervosa]	27- Were you diagnosed with any of the following during the COVID-19 pandemic? [Binge Eating Disorder]	27- Were you diagnosed with any of the following during the COVID-19 pandemic? [Generalized Anxiety Disorder]	27- Were you diagnosed with any of the following during the COVID-19 pandemic? [Major Depressive Disorder]	27- Were you diagnosed with any of the following during the COVID-19 pandemic? [None]
57		2	ar	311235295	7/12/2021 18:25	7/12/2021 18:30	44	Yes	Yes	Yes	Female	63	53	156	Fluctuated	Married	3	Akkar	Major city	2	3	University degree/Post graduate	Did not change	Employed	> 7, 000, 000	Commuting to work or university	Commuting to work or university	No	N/A	No							No	No	No	No	No	No		No	No	No	No	No	No
58		1	en	687886649	7/15/2021 12:34	7/15/2021 12:35		Yes	Yes	Yes																		N/A	N/A	N/A							N/A	N/A	N/A	N/A	N/A	N/A		N/A	N/A	N/A	N/A	N/A	N/A
59		1	en	781525357	7/15/2021 12:36	7/15/2021 12:36		Yes	Yes	Yes																		N/A	N/A	N/A							N/A	N/A	N/A	N/A	N/A	N/A		N/A	N/A	N/A	N/A	N/A	N/A
60			en	417521285	7/15/2021 12:39	7/15/2021 12:39		N/A	N/A	N/A																		N/A	N/A	N/A							N/A	N/A	N/A	N/A	N/A	N/A		N/A	N/A	N/A	N/A	N/A	N/A
61		1	en	958675534	7/15/2021 12:53	7/15/2021 12:53		Yes	Yes	Yes																		N/A	N/A	N/A							N/A	N/A	N/A	N/A	N/A	N/A		N/A	N/A	N/A	N/A	N/A	N/A
62		0	en	1889241408	7/15/2021 12:54	7/15/2021 12:54		Yes	Yes	N/A																		N/A	N/A	N/A							N/A	N/A	N/A	N/A	N/A	N/A		N/A	N/A	N/A	N/A	N/A	N/A
63		0	en	1547827748	7/15/2021 12:55	7/15/2021 12:55		Yes	N/A	N/A																		N/A	N/A	N/A							N/A	N/A	N/A	N/A	N/A	N/A		N/A	N/A	N/A	N/A	N/A	N/A
64		-1	en	1203684478	7/15/2021 14:48	7/15/2021 14:48		No	Yes	No																		N/A	N/A	N/A							N/A	N/A	N/A	N/A	N/A	N/A		N/A	N/A	N/A	N/A	N/A	N/A
65		1	en	1069248759	7/15/2021 18:04	7/15/2021 18:04		Yes	Yes	No																		N/A	N/A	N/A							N/A	N/A	N/A	N/A	N/A	N/A		N/A	N/A	N/A	N/A	N/A	N/A
66		1	en	420022323	7/15/2021 18:05	7/15/2021 18:05		Yes	Yes	Yes																		N/A	N/A	N/A							N/A	N/A	N/A	N/A	N/A	N/A		N/A	N/A	N/A	N/A	N/A	N/A
67			en	709055551	7/15/2021 19:15	7/15/2021 19:15		N/A	N/A	N/A																		N/A	N/A	N/A							N/A	N/A	N/A	N/A	N/A	N/A		N/A	N/A	N/A	N/A	N/A	N/A
68		1	en	1783830490	7/15/2021 20:00	7/15/2021 20:01		Yes	Yes	Yes																		N/A	N/A	N/A							N/A	N/A	N/A	N/A	N/A	N/A		N/A	N/A	N/A	N/A	N/A	N/A
69		1	en	1707742921	7/15/2021 20:01	7/15/2021 20:01		Yes	Yes	Yes																		N/A	N/A	N/A							N/A	N/A	N/A	N/A	N/A	N/A		N/A	N/A	N/A	N/A	N/A	N/A
70		1	en	1634909127	7/15/2021 20:03	7/15/2021 20:03		Yes	Yes	No																		N/A	N/A	N/A							N/A	N/A	N/A	N/A	N/A	N/A		N/A	N/A	N/A	N/A	N/A	N/A
71		1	en	1329149304	7/15/2021 20:03	7/15/2021 20:04		No	No	No																		N/A	N/A	N/A							N/A	N/A	N/A	N/A	N/A	N/A		N/A	N/A	N/A	N/A	N/A	N/A
72		1	en	1258396672	7/15/2021 20:04	7/15/2021 20:04		Yes	Yes	Yes																		N/A	N/A	N/A							N/A	N/A	N/A	N/A	N/A	N/A		N/A	N/A	N/A	N/A	N/A	N/A
73	7/15/2021 20:18	6	en	118140169	7/15/2021 20:08	7/15/2021 20:18	37	Yes	No	No	Female	72	72	161	Stayed the same	Married	2	Beirut	Major city	4		University degree/Post graduate	Did not change	Employed	> 7, 000, 000	A combination of both	A combination of both	No	N/A	No	Health care professionals (Doctor, nurse, pharmacist)	Never	Never	Agree	Disagree	Strongly Agree	No	No	No	No	No	Yes		No	No	No	No	No	Yes
74	7/15/2021 23:11	6	en	1751911753	7/15/2021 22:56	7/15/2021 23:11	27	Yes	Yes	Yes	Male	88	88	187	Stayed the same	In a relationship	0	Mount Lebanon	Village	3	6	University degree/Post graduate	Did not change	Employed	3,000,000 – 4,999,999	A combination of both	A combination of both	No	N/A	No	Friends/ Family members	Sometimes	Never	Strongly Agree	Strongly Agree	Strongly Agree	No	No	No	No	No	Yes		No	No	No	No	No	Yes
75		1	en	944427787	7/15/2021 23:19	7/15/2021 23:19		Yes	Yes	Yes																		N/A	N/A	N/A							N/A	N/A	N/A	N/A	N/A	N/A		N/A	N/A	N/A	N/A	N/A	N/A
76	7/18/2021 13:05	6	en	670939663	7/18/2021 12:53	7/18/2021 13:05	70	No	Yes	Yes	Male	85	98	170	Increased	Married	4	Nabatieh	Major city	1	5	University degree/Post graduate	Did not change	Employed	> 7, 000, 000	Commuting to work or university	Working or studying from home	No	N/A	Yes	Health care professionals (Doctor, nurse, pharmacist)	Never	Never	Disagree	Strongly Agree	Neutral	No	No	No	No	No	Yes		No	No	No	No	No	Yes
77			en	667719985	7/26/2021 10:02	7/26/2021 10:02		N/A	N/A	N/A																		N/A	N/A	N/A							N/A	N/A	N/A	N/A	N/A	N/A		N/A	N/A	N/A	N/A	N/A	N/A
78		1	en	687886649	7/15/2021 12:34	7/15/2021 12:35		Yes	Yes	Yes																		N/A	N/A	N/A							N/A	N/A	N/A	N/A	N/A	N/A		N/A	N/A	N/A	N/A	N/A	N/A
79		1	en	781525357	7/15/2021 12:36	7/15/2021 12:36		Yes	Yes	Yes																		N/A	N/A	N/A							N/A	N/A	N/A	N/A	N/A	N/A		N/A	N/A	N/A	N/A	N/A	N/A
80			en	417521285	7/15/2021 12:39	7/15/2021 12:39		N/A	N/A	N/A																		N/A	N/A	N/A							N/A	N/A	N/A	N/A	N/A	N/A		N/A	N/A	N/A	N/A	N/A	N/A
81		1	en	958675534	7/15/2021 12:53	7/15/2021 12:53		Yes	Yes	Yes																		N/A	N/A	N/A							N/A	N/A	N/A	N/A	N/A	N/A		N/A	N/A	N/A	N/A	N/A	N/A
82		0	en	1889241408	7/15/2021 12:54	7/15/2021 12:54		Yes	Yes	N/A																		N/A	N/A	N/A							N/A	N/A	N/A	N/A	N/A	N/A		N/A	N/A	N/A	N/A	N/A	N/A
83		0	en	1547827748	7/15/2021 12:55	7/15/2021 12:55		Yes	N/A	N/A																		N/A	N/A	N/A							N/A	N/A	N/A	N/A	N/A	N/A		N/A	N/A	N/A	N/A	N/A	N/A
84		-1	en	1203684478	7/15/2021 14:48	7/15/2021 14:48		No	Yes	No																		N/A	N/A	N/A							N/A	N/A	N/A	N/A	N/A	N/A		N/A	N/A	N/A	N/A	N/A	N/A
85		1	en	1069248759	7/15/2021 18:04	7/15/2021 18:04		Yes	Yes	No																		N/A	N/A	N/A							N/A	N/A	N/A	N/A	N/A	N/A		N/A	N/A	N/A	N/A	N/A	N/A
86		1	en	420022323	7/15/2021 18:05	7/15/2021 18:05		Yes	Yes	Yes																		N/A	N/A	N/A							N/A	N/A	N/A	N/A	N/A	N/A		N/A	N/A	N/A	N/A	N/A	N/A
87			en	709055551	7/15/2021 19:15	7/15/2021 19:15		N/A	N/A	N/A																		N/A	N/A	N/A							N/A	N/A	N/A	N/A	N/A	N/A		N/A	N/A	N/A	N/A	N/A	N/A
88		1	en	1783830490	7/15/2021 20:00	7/15/2021 20:01		Yes	Yes	Yes																		N/A	N/A	N/A							N/A	N/A	N/A	N/A	N/A	N/A		N/A	N/A	N/A	N/A	N/A	N/A
89		1	en	1707742921	7/15/2021 20:01	7/15/2021 20:01		Yes	Yes	Yes																		N/A	N/A	N/A							N/A	N/A	N/A	N/A	N/A	N/A		N/A	N/A	N/A	N/A	N/A	N/A
90		1	en	1634909127	7/15/2021 20:03	7/15/2021 20:03		Yes	Yes	No																		N/A	N/A	N/A							N/A	N/A	N/A	N/A	N/A	N/A		N/A	N/A	N/A	N/A	N/A	N/A
91		1	en	1329149304	7/15/2021 20:03	7/15/2021 20:04		No	No	No																		N/A	N/A	N/A							N/A	N/A	N/A	N/A	N/A	N/A		N/A	N/A	N/A	N/A	N/A	N/A
92		1	en	1258396672	7/15/2021 20:04	7/15/2021 20:04		Yes	Yes	Yes																		N/A	N/A	N/A							N/A	N/A	N/A	N/A	N/A	N/A		N/A	N/A	N/A	N/A	N/A	N/A
93	7/15/2021 20:18	6	en	118140169	7/15/2021 20:08	7/15/2021 20:18	37	Yes	No	No	Female	72	72	161	Stayed the same	Married	2	Beirut	Major city	4		University degree/Post graduate	Did not change	Employed	> 7, 000, 000	A combination of both	A combination of both	No	N/A	No	Health care professionals (Doctor, nurse, pharmacist)	Never	Never	Agree	Disagree	Strongly Agree	No	No	No	No	No	Yes		No	No	No	No	No	Yes
94	7/15/2021 23:11	6	en	1751911753	7/15/2021 22:56	7/15/2021 23:11	27	Yes	Yes	Yes	Male	88	88	187	Stayed the same	In a relationship	0	Mount Lebanon	Village	3	6	University degree/Post graduate	Did not change	Employed	3,000,000 – 4,999,999	A combination of both	A combination of both	No	N/A	No	Friends/ Family members	Sometimes	Never	Strongly Agree	Strongly Agree	Strongly Agree	No	No	No	No	No	Yes		No	No	No	No	No	Yes
95		1	en	944427787	7/15/2021 23:19	7/15/2021 23:19		Yes	Yes	Yes																		N/A	N/A	N/A							N/A	N/A	N/A	N/A	N/A	N/A		N/A	N/A	N/A	N/A	N/A	N/A
96	7/18/2021 13:05	6	en	670939663	7/18/2021 12:53	7/18/2021 13:05	70	No	Yes	Yes	Male	85	98	170	Increased	Married	4	Nabatieh	Major city	1	5	University degree/Post graduate	Did not change	Employed	> 7, 000, 000	Commuting to work or university	Working or studying from home	No	N/A	Yes	Health care professionals (Doctor, nurse, pharmacist)	Never	Never	Disagree	Strongly Agree	Neutral	No	No	No	No	No	Yes		No	No	No	No	No	Yes
97			en	667719985	7/26/2021 10:02	7/26/2021 10:02		N/A	N/A	N/A																		N/A	N/A	N/A							N/A	N/A	N/A	N/A	N/A	N/A		N/A	N/A	N/A	N/A	N/A	N/A
98		0	ar	531341787	7/15/2021 11:59	7/15/2021 11:59		N/A	N/A	N/A																		N/A	N/A	N/A							N/A	N/A	N/A	N/A	N/A	N/A		N/A	N/A	N/A	N/A	N/A	N/A
99		0	en	1484777600	7/15/2021 11:59	7/15/2021 11:59		N/A	N/A	N/A																		N/A	N/A	N/A							N/A	N/A	N/A	N/A	N/A	N/A		N/A	N/A	N/A	N/A	N/A	N/A
100		1	en	1686329512	7/15/2021 12:01	7/15/2021 12:01	56	N/A	N/A	N/A																		N/A	N/A	N/A							N/A	N/A	N/A	N/A	N/A	N/A		N/A	N/A	N/A	N/A	N/A	N/A
101		1	ar	237750114	7/15/2021 12:02	7/15/2021 12:02	65	N/A	N/A	N/A																		N/A	N/A	N/A							N/A	N/A	N/A	N/A	N/A	N/A		N/A	N/A	N/A	N/A	N/A	N/A
102		1	en	1121801912	7/15/2021 12:03	7/15/2021 12:03	65	N/A	N/A	N/A																		N/A	N/A	N/A							N/A	N/A	N/A	N/A	N/A	N/A		N/A	N/A	N/A	N/A	N/A	N/A
103		1	en	1950311931	7/15/2021 12:04	7/15/2021 12:04	65	No	No	No																		N/A	N/A	N/A							N/A	N/A	N/A	N/A	N/A	N/A		N/A	N/A	N/A	N/A	N/A	N/A
104		1	ar	1925700902	7/15/2021 12:05	7/15/2021 12:05	65	Yes	No	Yes																		N/A	N/A	N/A							N/A	N/A	N/A	N/A	N/A	N/A		N/A	N/A	N/A	N/A	N/A	N/A
105		4	en	1385648998	7/15/2021 12:05	7/15/2021 12:06		Yes	No	No																		N/A	N/A	N/A							No	No	No	No	No	No		No	No	No	No	No	No
106		0	ar	531341787	7/15/2021 11:59	7/15/2021 11:59		N/A	N/A	N/A																		N/A	N/A	N/A							N/A	N/A	N/A	N/A	N/A	N/A		N/A	N/A	N/A	N/A	N/A	N/A
107		0	en	1484777600	7/15/2021 11:59	7/15/2021 11:59		N/A	N/A	N/A																		N/A	N/A	N/A							N/A	N/A	N/A	N/A	N/A	N/A		N/A	N/A	N/A	N/A	N/A	N/A
108		1	en	1686329512	7/15/2021 12:01	7/15/2021 12:01	56	N/A	N/A	N/A																		N/A	N/A	N/A							N/A	N/A	N/A	N/A	N/A	N/A		N/A	N/A	N/A	N/A	N/A	N/A
109		1	ar	237750114	7/15/2021 12:02	7/15/2021 12:02	65	N/A	N/A	N/A																		N/A	N/A	N/A							N/A	N/A	N/A	N/A	N/A	N/A		N/A	N/A	N/A	N/A	N/A	N/A
110		1	en	1121801912	7/15/2021 12:03	7/15/2021 12:03	65	N/A	N/A	N/A																		N/A	N/A	N/A							N/A	N/A	N/A	N/A	N/A	N/A		N/A	N/A	N/A	N/A	N/A	N/A
111		1	en	1950311931	7/15/2021 12:04	7/15/2021 12:04	65	No	No	No																		N/A	N/A	N/A							N/A	N/A	N/A	N/A	N/A	N/A		N/A	N/A	N/A	N/A	N/A	N/A
112		1	ar	1925700902	7/15/2021 12:05	7/15/2021 12:05	65	Yes	No	Yes																		N/A	N/A	N/A							N/A	N/A	N/A	N/A	N/A	N/A		N/A	N/A	N/A	N/A	N/A	N/A
113		4	en	1385648998	7/15/2021 12:05	7/15/2021 12:06		Yes	No	No																		N/A	N/A	N/A							No	No	No	No	No	No		No	No	No	No	No	No
114		1	en	495752249	7/15/2021 11:53	7/15/2021 11:53	65	N/A	N/A	N/A																		N/A	N/A	N/A							N/A	N/A	N/A	N/A	N/A	N/A		N/A	N/A	N/A	N/A	N/A	N/A
115		1	en	1582226540	7/15/2021 11:53	7/15/2021 11:53		No	Yes	Yes																		N/A	N/A	N/A							N/A	N/A	N/A	N/A	N/A	N/A		N/A	N/A	N/A	N/A	N/A	N/A
116		4	en	924229456	7/10/2021 14:47	7/10/2021 14:57	68	No	N/A	No	Female	65	53	156	Decreased	Married	0	Beirut	Major city	1	4	University degree/Post graduate	Did not change	Employed	> 7, 000, 000	Commuting to work or university	Commuting to work or university	No	N/A	No	Browsing the internet	Sometimes	Sometimes	Neutral	Strongly Agree	Strongly Agree	No	No	No	No	No	Yes		No	No	No	No	No	Yes
117	7/12/2021 8:22	5	ar	2129332519	7/12/2021 8:12	7/12/2021 8:22	1	N/A	N/A	N/A																		N/A	N/A	N/A							No	No	No	No	No	No		No	No	No	No	No	No
118		3	en	1050034266	7/12/2021 13:52	7/12/2021 13:57	65	No	N/A	No														Student				N/A	N/A	N/A							No	No	No	No	No	No		No	No	No	No	No	No
119		2	en	1272874216	7/26/2021 10:36	7/26/2021 10:37	80	N/A	N/A	N/A																		N/A	N/A	N/A							N/A	N/A	N/A	N/A	N/A	N/A		N/A	N/A	N/A	N/A	N/A	N/A
120		2	en	519978945	7/26/2021 10:37	7/26/2021 10:38	78	N/A	N/A	N/A																		N/A	N/A	N/A							N/A	N/A	N/A	N/A	N/A	N/A		N/A	N/A	N/A	N/A	N/A	N/A
121			en	170203422	7/26/2021 10:38	7/26/2021 10:38		N/A	N/A	N/A																		N/A	N/A	N/A							N/A	N/A	N/A	N/A	N/A	N/A		N/A	N/A	N/A	N/A	N/A	N/A
122		2	en	1081932412	7/26/2021 10:40	7/26/2021 10:40	4	Yes	Yes	No																		N/A	N/A	N/A							N/A	N/A	N/A	N/A	N/A	N/A		N/A	N/A	N/A	N/A	N/A	N/A
123		1	en	1373259174	7/26/2021 10:42	7/26/2021 10:42	65	N/A	N/A	N/A																		N/A	N/A	N/A							N/A	N/A	N/A	N/A	N/A	N/A		N/A	N/A	N/A	N/A	N/A	N/A
124		1	en	1294877981	7/26/2021 10:43	7/26/2021 10:43	65	N/A	N/A	N/A																		N/A	N/A	N/A							N/A	N/A	N/A	N/A	N/A	N/A		N/A	N/A	N/A	N/A	N/A	N/A
125		2	en	492807066	7/26/2021 10:53	7/26/2021 10:53	7	N/A	N/A	N/A																		N/A	N/A	N/A							N/A	N/A	N/A	N/A	N/A	N/A		N/A	N/A	N/A	N/A	N/A	N/A
126		3	en	42136198	7/26/2021 10:59	7/26/2021 11:00	65	Yes	Yes	Yes																		N/A	N/A	N/A							N/A	N/A	N/A	N/A	N/A	N/A		N/A	N/A	N/A	N/A	N/A	N/A
127	7/26/2021 11:01	7	en	1737298695	7/26/2021 11:01	7/26/2021 11:01	6	N/A	N/A	N/A																		N/A	N/A	N/A							N/A	N/A	N/A	N/A	N/A	N/A		N/A	N/A	N/A	N/A	N/A	N/A
128	7/26/2021 11:02	7	en	790838617	7/26/2021 11:02	7/26/2021 11:02	65	Yes	Yes	Yes																		N/A	N/A	N/A							N/A	N/A	N/A	N/A	N/A	N/A		N/A	N/A	N/A	N/A	N/A	N/A
129		5	en	1960875430	7/26/2021 11:02	7/26/2021 11:03	65	Yes	No	No																		N/A	N/A	N/A							No	No	No	No	No	No		No	No	No	No	No	No
130	7/26/2021 11:03	7	en	1393300923	7/26/2021 11:03	7/26/2021 11:03	4	N/A	N/A	N/A																		N/A	N/A	N/A							N/A	N/A	N/A	N/A	N/A	N/A		N/A	N/A	N/A	N/A	N/A	N/A
131	7/26/2021 11:04	7	en	755225025	7/26/2021 11:04	7/26/2021 11:04	2	N/A	N/A	N/A																		N/A	N/A	N/A							N/A	N/A	N/A	N/A	N/A	N/A		N/A	N/A	N/A	N/A	N/A	N/A
132	7/26/2021 11:04	7	en	331285662	7/26/2021 11:04	7/26/2021 11:04	65	Yes	Yes	No																		N/A	N/A	N/A							N/A	N/A	N/A	N/A	N/A	N/A		N/A	N/A	N/A	N/A	N/A	N/A
133		2	en	709527522	7/26/2021 11:04	7/26/2021 11:04	65	Yes	No	No																		N/A	N/A	N/A							N/A	N/A	N/A	N/A	N/A	N/A		N/A	N/A	N/A	N/A	N/A	N/A
134	7/26/2021 11:08	7	en	408121069	7/26/2021 11:08	7/26/2021 11:08	1	N/A	N/A	N/A																		N/A	N/A	N/A							N/A	N/A	N/A	N/A	N/A	N/A		N/A	N/A	N/A	N/A	N/A	N/A
135	7/26/2021 11:11	7	en	1920368331	7/26/2021 11:11	7/26/2021 11:11	1	N/A	N/A	N/A																		N/A	N/A	N/A							N/A	N/A	N/A	N/A	N/A	N/A		N/A	N/A	N/A	N/A	N/A	N/A
136	7/26/2021 11:15	7	en	931836376	7/26/2021 11:14	7/26/2021 11:15	44	N/A	N/A	N/A																		N/A	N/A	N/A							N/A	N/A	N/A	N/A	N/A	N/A		N/A	N/A	N/A	N/A	N/A	N/A
137		2	en	1406346872	7/26/2021 11:15	7/26/2021 11:15	65	Yes	No	No																		N/A	N/A	N/A							N/A	N/A	N/A	N/A	N/A	N/A		N/A	N/A	N/A	N/A	N/A	N/A
138	7/26/2021 11:20	7	en	890976378	7/26/2021 11:19	7/26/2021 11:20	44	N/A	N/A	N/A																		N/A	N/A	N/A							N/A	N/A	N/A	N/A	N/A	N/A		N/A	N/A	N/A	N/A	N/A	N/A
139	7/27/2021 11:24	7	en	1818958198	7/27/2021 11:23	7/27/2021 11:24	65	No	Yes	Yes																		N/A	N/A	N/A							N/A	N/A	N/A	N/A	N/A	N/A		N/A	N/A	N/A	N/A	N/A	N/A
140		2	en	887161759	7/27/2021 11:25	7/27/2021 11:25	45	N/A	N/A	N/A																		N/A	N/A	N/A							N/A	N/A	N/A	N/A	N/A	N/A		N/A	N/A	N/A	N/A	N/A	N/A
141		2	en	1334056744	7/29/2021 11:23	7/29/2021 11:23	32	N/A	N/A	N/A																		N/A	N/A	N/A							N/A	N/A	N/A	N/A	N/A	N/A		N/A	N/A	N/A	N/A	N/A	N/A
142		2	en	455986521	7/29/2021 18:42	7/29/2021 18:42	34	N/A	N/A	N/A																		N/A	N/A	N/A							N/A	N/A	N/A	N/A	N/A	N/A		N/A	N/A	N/A	N/A	N/A	N/A
143		2	en	959394248	7/30/2021 9:25	7/30/2021 9:25	42	N/A	N/A	N/A																		N/A	N/A	N/A							N/A	N/A	N/A	N/A	N/A	N/A		N/A	N/A	N/A	N/A	N/A	N/A
144	7/30/2021 9:41	7	en	621680702	7/30/2021 9:26	7/30/2021 9:41	29	N/A	N/A	N/A	Male	94	82	176	Decreased	Single	0	Mount Lebanon	Suburbs	4	5	University degree/Post graduate	Did not change	Employed	< 1,000,000	Commuting to work or university		Yes	No	No	Health care professionals (Doctor, nurse, pharmacist)	Sometimes	Sometimes	Disagree	Neutral	Strongly Agree	No	No	No	No	No	Yes		No	No	No	No	No	Yes
145	7/30/2021 9:43	7	en	1478834469	7/30/2021 9:27	7/30/2021 9:43	23	N/A	N/A	N/A	Female	68	65	176	Decreased	Single	0	Mount Lebanon	Suburbs	4	7	University degree/Post graduate	I was unemployed and got a job	Employed	< 1,000,000	A combination of both	Working or studying from home	Yes	No	No	Social media (Facebook, Instagram, Twitter, etc..)	Frequently	Never	Strongly Agree	Strongly Agree	Strongly Agree	No	No	No	No	No	Yes		No	No	No	No	No	Yes
146	7/30/2021 9:44	7	en	1473035231	7/30/2021 9:27	7/30/2021 9:44	46	N/A	N/A	N/A	Female	67	69	160	Increased	Married	3	Beirut	Major city	6	5	University degree/Post graduate	Did not change	Employed	3,000,000 – 4,999,999	A combination of both	A combination of both	No	N/A	Yes	Health care professionals (Doctor, nurse, pharmacist)	Always	Seldom	Strongly Agree	Strongly Agree	Strongly Agree	No	No	No	No	No	Yes		No	No	No	No	No	Yes
147	7/30/2021 9:43	7	en	666170387	7/30/2021 9:27	7/30/2021 9:43	36	N/A	N/A	N/A	Female	84	98	159	Increased	Married	3	Beirut	Major city	3	3	University degree/Post graduate	Did not change	Employed	1,000,000 – 2,999,999	Commuting to work or university	Commuting to work or university	Yes	No	No	Health care professionals (Doctor, nurse, pharmacist)	Never	Never	Strongly Agree	Strongly Agree	Strongly Agree	No	No	No	No	No	Yes		No	No	No	No	No	Yes
148	7/30/2021 9:41	7	en	1045108227	7/30/2021 9:27	7/30/2021 9:41	40	N/A	N/A	N/A	Male	96	103	186	Increased	Married	3	South	Suburbs	5	4	University degree/Post graduate	Did not change	Employed	< 1,000,000	Commuting to work or university	Commuting to work or university	No	N/A	Yes	Browsing the internet	Always	Seldom	Strongly Agree	Strongly Agree	Strongly Agree	No	No	No	Yes	No	No		No	No	No	No	No	Yes
149	7/30/2021 9:41	7	en	293096654	7/30/2021 9:27	7/30/2021 9:41	25	N/A	N/A	N/A	Male	77	69	172	Fluctuated	In a relationship	0	Mount Lebanon	Village	3	9	University degree/Post graduate	Did not change	Student		A combination of both	Working or studying from home	No	N/A	Yes	Browsing the internet	Never	Never	Agree	Strongly Agree	Agree	No	No	No	No	No	No	Bipolar Disorder Type II	No	No	No	No	No	Yes
150		2	en	167502093	7/30/2021 9:27	7/30/2021 9:28	26	N/A	N/A	N/A																		N/A	N/A	N/A							N/A	N/A	N/A	N/A	N/A	N/A		N/A	N/A	N/A	N/A	N/A	N/A
151		2	en	1313469021	7/30/2021 9:27	7/30/2021 9:28	29	N/A	N/A	N/A																		N/A	N/A	N/A							N/A	N/A	N/A	N/A	N/A	N/A		N/A	N/A	N/A	N/A	N/A	N/A
152	7/30/2021 9:43	7	en	1458476432	7/30/2021 9:27	7/30/2021 9:43	34	N/A	N/A	N/A	Male	90	90	184	Stayed the same	Single	0	Beirut	Major city	1	2	University degree/Post graduate	Did not change	Employed	1,000,000 – 2,999,999	Commuting to work or university	Commuting to work or university	No	N/A	Yes	Newspaper (including online newspapers)	Never	Never	Strongly Agree	Strongly Agree	Agree	No	No	No	No	No	Yes		No	No	No	No	No	Yes
153	7/30/2021 9:46	7	en	1127930371	7/30/2021 9:27	7/30/2021 9:46	49	N/A	N/A	N/A	Male	79	80	169	Stayed the same	Married	2	Beirut	Major city	4	6	University degree/Post graduate	Did not change	Employed	> 7, 000, 000	Commuting to work or university	Commuting to work or university	Yes	No	No	Health care professionals (Doctor, nurse, pharmacist)	Never	Never	Strongly Agree	Agree	Strongly Agree	No	No	No	No	No	Yes		No	No	No	No	No	Yes
154	7/30/2021 9:58	7	en	2028941168	7/30/2021 9:28	7/30/2021 9:58	40	N/A	N/A	N/A	Male	116	100	180	Decreased	Married	2	Mount Lebanon	Village	4	5	University degree/Post graduate	Did not change	Self employed	> 7, 000, 000	A combination of both	A combination of both	No	N/A	Yes	Friends/ Family members	Never	Frequently	Strongly Agree	Strongly Agree	Strongly Agree	No	No	No	No	No	Yes		No	No	No	No	No	Yes
155	7/30/2021 9:46	7	en	558813379	7/30/2021 9:28	7/30/2021 9:46	62	N/A	N/A	N/A	Female	45	44	145	Stayed the same	Widowed	3	North	Major city	2	6	University degree/Post graduate	Did not change	Employed	3,000,000 – 4,999,999	Commuting to work or university	A combination of both	No	N/A	Yes	Browsing the internet	Seldom	Seldom	Strongly Agree	Strongly Agree	Strongly Agree	No	No	No	No	No	Yes		No	No	No	No	No	Yes
156	7/30/2021 9:36	7	en	665654145	7/30/2021 9:28	7/30/2021 9:36	23	N/A	N/A	N/A	Female	65	57	174	Decreased	In a relationship	0	North	Major city	5	6	University degree/Post graduate	Did not change	Student		A combination of both	A combination of both	No	N/A	No	Health care professionals (Doctor, nurse, pharmacist)	Never	Never	Neutral	Agree	Strongly Agree	No	No	No	No	No	Yes		No	No	No	No	No	Yes
157	7/30/2021 9:41	7	en	509690835	7/30/2021 9:28	7/30/2021 9:41	30	N/A	N/A	N/A	Male	126	87	170	Stayed the same	Single	0	Mount Lebanon	Suburbs	6		University degree/Post graduate	Did not change	Employed	> 7, 000, 000	A combination of both	A combination of both	Yes	No	Yes	Social media (Facebook, Instagram, Twitter, etc..)	Sometimes	Never	Strongly Agree	Neutral	Agree	No	No	No	No	No	Yes		No	No	No	No	No	Yes
158	7/30/2021 9:40	7	en	1039098889	7/30/2021 9:28	7/30/2021 9:40	33	N/A	N/A	N/A	Male	74	77	170	Fluctuated	Married	0	Mount Lebanon	Village	2	8	University degree/Post graduate	I changed my job	Employed	> 7, 000, 000	A combination of both	Commuting to work or university	No	N/A	No	Browsing the internet	Sometimes	Frequently	Agree	Strongly Agree	Strongly Agree	No	No	No	No	No	Yes		No	No	No	No	No	Yes
159	7/30/2021 9:40	7	en	470744915	7/30/2021 9:28	7/30/2021 9:40	26	N/A	N/A	N/A	Female	84	88	164	Increased	In a relationship	0	Beirut	Major city	2	3	University degree/Post graduate	Did not change	Student		Working or studying from home	Working or studying from home	No	N/A	Yes	Health care professionals (Doctor, nurse, pharmacist)	Never	Never	Strongly Agree	Strongly Agree	Strongly Agree	No	No	No	Yes	Yes	No		No	No	No	No	No	Yes
160	7/30/2021 9:42	7	en	848511879	7/30/2021 9:28	7/30/2021 9:42	39	N/A	N/A	N/A	Female	54	55	159	Fluctuated	Single	0	Mount Lebanon	Village	3	3	University degree/Post graduate	Did not change	Employed	> 7, 000, 000	A combination of both	Working or studying from home	No	N/A	Yes	Browsing the internet	Never	Never	Agree	Strongly Agree	Agree	No	No	No	No	No	Yes		No	No	No	No	No	Yes
161		2	en	1080118838	7/30/2021 9:28	7/30/2021 9:28	28	N/A	N/A	N/A																		N/A	N/A	N/A							N/A	N/A	N/A	N/A	N/A	N/A		N/A	N/A	N/A	N/A	N/A	N/A
162	7/30/2021 9:41	7	en	1521253750	7/30/2021 9:28	7/30/2021 9:41	30	N/A	N/A	N/A	Female	61	57	169	Decreased	In a relationship	0	North	Major city	3	3	University degree/Post graduate	Did not change	Employed	3,000,000 – 4,999,999	A combination of both	Working or studying from home	No	N/A	No	Social media (Facebook, Instagram, Twitter, etc..)	Never	Sometimes	Strongly Agree	Strongly Agree	Agree	No	No	No	No	No	Yes		No	No	No	No	No	Yes
163	7/30/2021 9:30	7	en	528811410	7/30/2021 9:28	7/30/2021 9:30	70	Yes	Yes	Yes																		N/A	N/A	N/A							N/A	N/A	N/A	N/A	N/A	N/A		N/A	N/A	N/A	N/A	N/A	N/A
164	7/30/2021 9:38	7	en	1391831578	7/30/2021 9:28	7/30/2021 9:38	22	N/A	N/A	N/A	Female	83	77	161	Decreased	Single	0	Mount Lebanon	Major city	4	4	University degree/Post graduate	Did not change	Employed	1,000,000 – 2,999,999	A combination of both	A combination of both	No	N/A	No	Social media (Facebook, Instagram, Twitter, etc..)	Never	Never	Strongly Agree	Agree	Strongly Agree	No	No	No	No	Yes	No	Social anxiety, BPD	No	No	No	No	No	Yes
165	7/30/2021 9:46	7	en	566819710	7/30/2021 9:29	7/30/2021 9:46	62	N/A	N/A	N/A	Female	65	67	155	Fluctuated	Married	3	Mount Lebanon	Suburbs	1	6	University degree/Post graduate						No	N/A	Yes	Browsing the internet	Sometimes	Sometimes	Strongly Agree	Strongly Agree	Strongly Agree	No	No	No	No	Yes	No		No	No	No	No	Yes	No
166	7/30/2021 9:43	7	en	1382517903	7/30/2021 9:29	7/30/2021 9:43	31	N/A	N/A	N/A	Female	58	68	164	Increased	Divorced	1	Mount Lebanon	Major city	2	4	University degree/Post graduate	Did not change	Employed	3,000,000 – 4,999,999	Commuting to work or university	Commuting to work or university	Yes	No	Yes	Health care professionals (Doctor, nurse, pharmacist)	Frequently	Sometimes	Strongly Agree	Strongly Agree	Strongly Agree	No	No	No	No	Yes	No		No	No	No	No	No	Yes
167		2	en	1746653110	7/30/2021 9:29	7/30/2021 9:29	32	N/A	N/A	N/A																		N/A	N/A	N/A							N/A	N/A	N/A	N/A	N/A	N/A		N/A	N/A	N/A	N/A	N/A	N/A
168	7/30/2021 9:56	7	en	846528259	7/30/2021 9:29	7/30/2021 9:56	48	N/A	N/A	N/A	Male	73	79	172	Increased	Married	2	Mount Lebanon	Major city	4	5	University degree/Post graduate	I became unemployed	Employed	5,000,000 – 7,000,000	Commuting to work or university	Commuting to work or university	No	N/A	Yes	Browsing the internet	Always	Never	Strongly Agree	Strongly Agree	Strongly Agree	No	No	No	No	No	Yes		No	No	No	No	No	Yes
169	7/30/2021 9:30	7	en	771582269	7/30/2021 9:29	7/30/2021 9:30	78	Yes	Yes	Yes																		N/A	N/A	N/A							N/A	N/A	N/A	N/A	N/A	N/A		N/A	N/A	N/A	N/A	N/A	N/A
170		2	en	2143815037	7/30/2021 9:29	7/30/2021 9:29	45	N/A	N/A	N/A																		N/A	N/A	N/A							N/A	N/A	N/A	N/A	N/A	N/A		N/A	N/A	N/A	N/A	N/A	N/A
171	7/30/2021 9:40	7	en	666634820	7/30/2021 9:29	7/30/2021 9:40	34	N/A	N/A	N/A	Female	62	62.5	161	Increased	Married	2	Beirut	Major city	5	5	University degree/Post graduate	Did not change	Employed	> 7, 000, 000	Working or studying from home	Working or studying from home	No	N/A	No	Browsing the internet		Never	Agree	Strongly Agree	Strongly Agree	No	No	No	No	No	Yes		No	No	No	No	No	Yes
172	7/30/2021 9:55	7	en	387920223	7/30/2021 9:29	7/30/2021 9:55	29	N/A	N/A	N/A	Female	74	73	161	Fluctuated	Married	1	Mount Lebanon	Suburbs	3	3	University degree/Post graduate	Did not change	Employed	1,000,000 – 2,999,999	Commuting to work or university	Commuting to work or university	No	N/A	No	Social media (Facebook, Instagram, Twitter, etc..)	Sometimes	Never	Disagree	Disagree	Agree	No	No	No	No	No	Yes		No	No	No	No	No	Yes
173	7/30/2021 9:40	7	en	643514961	7/30/2021 9:29	7/30/2021 9:40	46	N/A	N/A	N/A	Female	52	52	153	Stayed the same	Divorced	2	Mount Lebanon	Suburbs	3	4	University degree/Post graduate	Did not change	Employed	5,000,000 – 7,000,000	Working or studying from home	Working or studying from home	No	N/A	No	Newspaper (including online newspapers)	Seldom	Never	Neutral	Neutral	Agree	No	No	No	No	No	Yes		No	No	No	No	No	Yes
174	7/30/2021 9:44	7	en	53548383	7/30/2021 9:29	7/30/2021 9:44	19	N/A	N/A	N/A	Female	72	71	160	Increased	Single	0	Mount Lebanon	Major city	4	3	High school or technical school	Did not change	Student		Working or studying from home	Working or studying from home	No	N/A	Yes	Browsing the internet	Frequently	Sometimes	Strongly Agree	Agree	Strongly Agree	No	No	No	No	No	Yes		No	No	No	No	No	Yes
175	7/30/2021 9:39	7	en	1547465391	7/30/2021 9:29	7/30/2021 9:39	26	N/A	N/A	N/A	Female	62	65	178	Fluctuated	Single	0	Beirut	Major city	4	6	University degree/Post graduate	Did not change	Employed	> 7, 000, 000	Working or studying from home	Working or studying from home	Yes	No	No	Health care professionals (Doctor, nurse, pharmacist)	Sometimes	Frequently	Neutral	Strongly Agree	Strongly Agree	No	No	No	No	No	Yes		No	No	No	No	No	Yes
176	7/30/2021 9:39	7	en	1084065617	7/30/2021 9:29	7/30/2021 9:39	39	N/A	N/A	N/A	Male	100	102	183	Increased	Married	1	Beirut	Major city	2	2	University degree/Post graduate	Did not change	Employed	3,000,000 – 4,999,999	A combination of both	Working or studying from home	No	N/A	No	Social media (Facebook, Instagram, Twitter, etc..)	Never	Never	Strongly Agree	Agree	Strongly Agree	No	No	No	No	No	Yes		No	No	No	No	No	Yes
177		4	en	495365362	7/30/2021 9:29	7/30/2021 9:39	30	N/A	N/A	N/A	Female	50	50	152	Stayed the same	Married	1	Mount Lebanon	Major city	2	3	High school or technical school	Did not change	Employed	1,000,000 – 2,999,999	Commuting to work or university	Commuting to work or university	No	N/A	No	Health care professionals (Doctor, nurse, pharmacist)	Sometimes	Never	Agree	Agree	Agree	No	No	No	No	No	Yes		No	No	No	No	No	Yes
178	7/30/2021 9:49	7	en	1199251606	7/30/2021 9:29	7/30/2021 9:49	49	N/A	N/A	N/A	Male	103	108	189	Increased	Married	2	Beirut	Major city	4	5	University degree/Post graduate	Did not change	Employed	> 7, 000, 000	Commuting to work or university	A combination of both	No	N/A	No	Social media (Facebook, Instagram, Twitter, etc..)	Frequently	Sometimes	Agree	Agree	Agree	No	No	No	No	No	Yes		No	No	No	No	No	Yes
179	7/30/2021 9:30	7	en	1512002048	7/30/2021 9:29	7/30/2021 9:30	71	Yes	Yes	Yes																		N/A	N/A	N/A							N/A	N/A	N/A	N/A	N/A	N/A		N/A	N/A	N/A	N/A	N/A	N/A
180	7/30/2021 9:50	7	en	1074170074	7/30/2021 9:29	7/30/2021 9:50	46	N/A	N/A	N/A	Female	79	71	158	Decreased	Married	3	Beirut	Major city	5	4	High school or technical school	Did not change	Employed	1,000,000 – 2,999,999	Working or studying from home	A combination of both	Yes	Yes	Yes	TV/Radio	Never	Never	Agree	Agree	Strongly Agree	No	No	No	No	No	Yes		No	No	No	No	Yes	No
181	7/30/2021 10:58	7	en	1772575949	7/30/2021 9:29	7/30/2021 10:58	32	N/A	N/A	N/A	Female	64	62	156	Fluctuated	Married	1	Beirut	Major city	3	5	University degree/Post graduate	Did not change	Employed	1,000,000 – 2,999,999	A combination of both	Working or studying from home	Yes	No	No	Social media (Facebook, Instagram, Twitter, etc..)	Never	Never	Agree	Agree	Agree	No	No	No	No	No	Yes		No	No	No	No	No	Yes
182	7/30/2021 9:55	7	en	166324181	7/30/2021 9:29	7/30/2021 9:55	30	N/A	N/A	N/A	Female	63	53	173	Decreased	Married	0	South	Major city	5	2	University degree/Post graduate	Did not change	Employed	> 7, 000, 000	Working or studying from home	Commuting to work or university	Yes	No	Yes	Social media (Facebook, Instagram, Twitter, etc..)	Never	Sometimes	Neutral	Agree	Agree	No	No	No	No	No	No	Beta Thalassemia	No	No	No	No	No	Yes
183	7/30/2021 9:40	7	en	282924919	7/30/2021 9:29	7/30/2021 9:40	35	N/A	N/A	N/A	Male	110	97.3	179	Stayed the same	Married	0	Mount Lebanon	Major city	1	3	University degree/Post graduate	Did not change	Employed	> 7, 000, 000	A combination of both	A combination of both	Yes	No	No	Health care professionals (Doctor, nurse, pharmacist)	Seldom	Frequently	Strongly Agree	Strongly Agree	Strongly Agree	No	No	No	No	No	Yes		No	No	No	No	No	Yes
184	7/30/2021 9:46	7	en	1017222577	7/30/2021 9:30	7/30/2021 9:46	30	N/A	N/A	N/A	Female	59	50	153	Decreased	Single	0	North	Major city	4	3	University degree/Post graduate	I became unemployed	Unemployed				Yes	No	No	Health care professionals (Doctor, nurse, pharmacist)	Frequently	Never	Neutral	Disagree	Strongly Agree	No	No	No	No	No	Yes		No	No	No	No	No	Yes
185	7/30/2021 9:51	7	en	752849437	7/30/2021 9:30	7/30/2021 9:51	31	N/A	N/A	N/A	Male	84	95.5	164	Increased	Single	0	Beirut	Major city	3	5	University degree/Post graduate	I became unemployed	Unemployed				No	N/A	No	Browsing the internet	Never	Never	Disagree	Strongly Disagree	Agree	No	No	No	Yes	No	No		No	No	No	No	No	Yes
186	7/30/2021 9:40	7	en	974506963	7/30/2021 9:30	7/30/2021 9:40	24	N/A	N/A	N/A	Male	75	69	176	Fluctuated	In a relationship	0	Mount Lebanon	Suburbs	5	5	University degree/Post graduate	Did not change	Student		Commuting to work or university	Commuting to work or university	No	N/A	Yes	Health care professionals (Doctor, nurse, pharmacist)	Never	Never	Neutral	Agree	Strongly Agree	No	No	No	No	No	Yes		No	No	No	No	No	No
187		2	en	1365413411	7/30/2021 9:30	7/30/2021 9:30	19	N/A	N/A	N/A																		N/A	N/A	N/A							N/A	N/A	N/A	N/A	N/A	N/A		N/A	N/A	N/A	N/A	N/A	N/A
188	7/30/2021 9:48	7	en	309920983	7/30/2021 9:30	7/30/2021 9:48	30	N/A	N/A	N/A	Female	94	82	168	Decreased	Married	0	Mount Lebanon	Village	0	3	University degree/Post graduate	Did not change	Employed	> 7, 000, 000	Working or studying from home	Working or studying from home	Yes	No	Yes	Health care professionals (Doctor, nurse, pharmacist)	Never	Seldom	Strongly Agree	Strongly Agree	Strongly Agree	No	No	No	No	No	Yes		No	No	No	No	No	Yes
189	7/30/2021 9:43	7	en	1971397694	7/30/2021 9:30	7/30/2021 9:43	48	N/A	N/A	N/A	Male	105	103	186	Decreased	Married	2	Mount Lebanon	Major city	4	5	University degree/Post graduate	Did not change	Employed	5,000,000 – 7,000,000	A combination of both	Working or studying from home	No	N/A	Yes	Browsing the internet	Seldom	Seldom	Strongly Agree	Strongly Agree	Strongly Agree	No	No	No	No	No	Yes		No	No	No	No	No	Yes
190		4	en	21343808	7/30/2021 9:30	7/30/2021 9:38	25	N/A	N/A	N/A	Male	93	102	85	Increased	Single	0	Beqaa	Village	6	4	University degree/Post graduate	Did not change	Both employed and a student	> 7, 000, 000	A combination of both	Working or studying from home	Yes	No	No	Health care professionals (Doctor, nurse, pharmacist)	Sometimes	Seldom	Strongly Agree	Strongly Agree	Strongly Agree	No	No	No	No	No	Yes		No	No	No	No	No	Yes
191	7/30/2021 9:31	7	en	109775044	7/30/2021 9:31	7/30/2021 9:31	78	Yes	Yes	Yes																		N/A	N/A	N/A							N/A	N/A	N/A	N/A	N/A	N/A		N/A	N/A	N/A	N/A	N/A	N/A
192			en	1652752888	7/30/2021 9:31	7/30/2021 9:31		N/A	N/A	N/A																		N/A	N/A	N/A							N/A	N/A	N/A	N/A	N/A	N/A		N/A	N/A	N/A	N/A	N/A	N/A
193	7/30/2021 9:52	7	en	1104710120	7/30/2021 9:31	7/30/2021 9:52	62	N/A	N/A	N/A	Female	59	56	151	Fluctuated	Divorced	0	Beirut	Major city	2	7	University degree/Post graduate	Did not change	Employed	1,000,000 – 2,999,999	Working or studying from home	Working or studying from home	No	N/A	Yes	Browsing the internet	Frequently	Never	Strongly Agree	Strongly Agree	Strongly Agree	No	No	No	No	No	Yes		No	No	No	No	No	Yes
194	7/30/2021 9:46	7	en	601615446	7/30/2021 9:31	7/30/2021 9:46	31	N/A	N/A	N/A	Female	60	52	159	Decreased	In a relationship	2	Mount Lebanon	Village	3	5	University degree/Post graduate	Did not change	Employed	1,000,000 – 2,999,999	A combination of both	Working or studying from home	Yes	No	No	Health care professionals (Doctor, nurse, pharmacist)	Sometimes	Sometimes	Strongly Agree	Strongly Agree	Strongly Agree	No	No	No	No	No	Yes		No	No	No	No	No	Yes
195		2	en	227497241	7/30/2021 9:31	7/30/2021 9:31	24	N/A	N/A	N/A																		N/A	N/A	N/A							N/A	N/A	N/A	N/A	N/A	N/A		N/A	N/A	N/A	N/A	N/A	N/A
196	7/30/2021 9:40	7	en	1048380257	7/30/2021 9:31	7/30/2021 9:40	20	N/A	N/A	N/A	Female	46	43	150	Decreased	In a relationship	0	Beirut	Major city	3	5	High school or technical school	Did not change	Student		Working or studying from home	Working or studying from home	Yes	No	No	Browsing the internet	Frequently	Sometimes	Strongly Agree	Strongly Agree	Strongly Agree	No	No	No	No	Yes	No		No	No	No	Yes	Yes	No
197	7/30/2021 10:02	7	en	762257709	7/30/2021 9:32	7/30/2021 10:02	29	N/A	N/A	N/A	Female	80	76	162	Fluctuated	Married	1	South	Village	3	4	University degree/Post graduate	Did not change	Employed	1,000,000 – 2,999,999	Commuting to work or university	Commuting to work or university	Yes	No	Yes	Health care professionals (Doctor, nurse, pharmacist)	Never	Never	Strongly Agree	Strongly Agree	Strongly Agree	No	No	No	No	No	Yes		No	No	No	No	No	Yes
198		4	en	577760465	7/30/2021 9:32	7/30/2021 9:41	27	N/A	N/A	N/A	Male	68	67	163	Stayed the same	Single	0	Beirut	Major city	5	5	University degree/Post graduate	I changed my job	Employed	1,000,000 – 2,999,999	Commuting to work or university	Commuting to work or university	No	N/A	No	Health care professionals (Doctor, nurse, pharmacist)	Sometimes	Never	Agree	Agree	Strongly Agree	No	No	No	No	No	No	Hodgkin lymphoma	No	No	No	No	No	Yes
199	7/30/2021 9:44	7	en	1402359830	7/30/2021 9:32	7/30/2021 9:44	28	N/A	N/A	N/A	Female	67	64	1.59	Fluctuated	Married	1	Mount Lebanon	Village	2	4	University degree/Post graduate	I changed my job	Employed	3,000,000 – 4,999,999	Commuting to work or university	Working or studying from home	No	N/A	No	Browsing the internet	Never	Never	Agree	Agree	Agree	No	No	No	No	No	Yes		No	No	No	No	No	Yes
200	7/30/2021 9:50	7	en	1600910595	7/30/2021 9:32	7/30/2021 9:50	61	N/A	N/A	N/A	Male	87	106	75	Increased	Married	2	Mount Lebanon	Suburbs	4		University degree/Post graduate	Did not change	Employed	5,000,000 – 7,000,000	A combination of both	A combination of both	No	N/A	Yes	Health care professionals (Doctor, nurse, pharmacist)	Seldom	Frequently	Strongly Agree	Strongly Agree	Strongly Agree	No	No	No	No	No	Yes		No	No	No	No	No	Yes
201		3	en	1838374620	7/30/2021 9:33	7/30/2021 9:37	25	N/A	N/A	N/A	Female	51	50	157	Fluctuated	In a relationship	0	Beirut	Major city	2	2	University degree/Post graduate	Did not change	Employed	1,000,000 – 2,999,999	A combination of both	Working or studying from home	No	N/A	No							N/A	N/A	N/A	N/A	N/A	N/A		N/A	N/A	N/A	N/A	N/A	N/A
202	7/30/2021 9:45	7	en	1434474224	7/30/2021 9:33	7/30/2021 9:45	44	N/A	N/A	N/A	Female	56	56	168	Fluctuated	Married	3	Mount Lebanon	Suburbs	6	6	University degree/Post graduate	Did not change	Employed	> 7, 000, 000	A combination of both	A combination of both	No	N/A	No	Browsing the internet	Never	Never	Strongly Agree	Strongly Agree	Strongly Agree	No	No	No	No	No	Yes		No	No	No	No	No	Yes
203		4	en	129664930	7/30/2021 9:33	7/30/2021 9:40	19	N/A	N/A	N/A	Female	62	57	164	Decreased	Single	0	Beirut	Major city	5	2	University degree/Post graduate	Did not change	Student		Working or studying from home	Working or studying from home	Yes	No	No	Health care professionals (Doctor, nurse, pharmacist)	Sometimes	Never	Agree	Agree	Strongly Agree	No	No	No	No	No	Yes		No	No	No	No	No	Yes
204		4	en	986385246	7/30/2021 9:33	7/30/2021 9:39	78	Yes	No	No	Male	95	99	173	Increased	Married	3	Mount Lebanon	Suburbs			University degree/Post graduate	Did not change					No	N/A	Yes	Health care professionals (Doctor, nurse, pharmacist)	Sometimes	Always	Strongly Agree	Strongly Agree	Strongly Agree	No	No	No	No	No	Yes		No	No	No	No	No	Yes
205	7/30/2021 9:41	7	en	1217082717	7/30/2021 9:33	7/30/2021 9:41	26	N/A	N/A	N/A	Female	56	59	159	Increased	Single	0	Beirut	Major city	2	3	University degree/Post graduate	Did not change	Unemployed				Yes	No	No	Health care professionals (Doctor, nurse, pharmacist)	Never	Never	Neutral	Agree	Agree	No	No	No	Yes	No	No		No	No	No	No	No	Yes
206			en	1423174405	7/30/2021 9:34	7/30/2021 9:34		N/A	N/A	N/A																		N/A	N/A	N/A							N/A	N/A	N/A	N/A	N/A	N/A		N/A	N/A	N/A	N/A	N/A	N/A
207	7/30/2021 10:09	7	en	327218669	7/30/2021 9:35	7/30/2021 10:09	64	N/A	N/A	N/A	Female	57	53	157	Fluctuated	Married	0	Beirut	Major city	2	6	University degree/Post graduate	Did not change	Unemployed				No	N/A	Yes	Browsing the internet	Always	Seldom	Strongly Agree	Strongly Agree	Strongly Agree	No	No	No	No	No	Yes		No	No	No	Yes	No	No
208	7/30/2021 9:35	7	en	1345784611	7/30/2021 9:35	7/30/2021 9:35	87	Yes	Yes	No																		N/A	N/A	N/A							N/A	N/A	N/A	N/A	N/A	N/A		N/A	N/A	N/A	N/A	N/A	N/A
209	7/30/2021 9:47	7	en	1252104291	7/30/2021 9:36	7/30/2021 9:47	20	N/A	N/A	N/A	Male	65	68	170	Fluctuated	In a relationship	0	Mount Lebanon	Major city	4	5	University degree/Post graduate	Did not change	Student		A combination of both	A combination of both	No	N/A	No	Browsing the internet	Never	Sometimes	Agree	Strongly Agree	Strongly Agree	No	No	No	No	No	Yes		No	No	No	No	No	Yes
210	7/30/2021 9:38	7	ar	789658371	7/30/2021 9:37	7/30/2021 9:38	78	Yes	Yes	Yes																		N/A	N/A	N/A							N/A	N/A	N/A	N/A	N/A	N/A		N/A	N/A	N/A	N/A	N/A	N/A
211	7/30/2021 11:00	7	ar	829200467	7/30/2021 9:37	7/30/2021 11:00	32	N/A	N/A	N/A	Female	70	65	168	Decreased	Married	0	Beirut	Major city	2	3	University degree/Post graduate	Did not change	Employed	1,000,000 – 2,999,999	Commuting to work or university	Commuting to work or university	No	N/A	Yes	Browsing the internet	Seldom	Seldom	Strongly Agree	Strongly Agree	Strongly Agree	No	No	No	No	No	Yes		No	No	No	No	No	Yes
212		3	en	748426760	7/30/2021 9:37	7/30/2021 9:40	33	N/A	N/A	N/A	Female	67	63	169	Fluctuated	Married	1	Mount Lebanon	Major city		3	University degree/Post graduate	Did not change	Employed	1,000,000 – 2,999,999	Working or studying from home	Working or studying from home	No	N/A	No							N/A	N/A	N/A	N/A	N/A	N/A		N/A	N/A	N/A	N/A	N/A	N/A
213		3	en	943616220	7/30/2021 9:37	7/30/2021 9:39	31	N/A	N/A	N/A	Female	66	75	164	Increased	Married	1	Mount Lebanon	Major city	3	4	University degree/Post graduate	Did not change	Employed	3,000,000 – 4,999,999	Commuting to work or university	Commuting to work or university	No	N/A	No							N/A	N/A	N/A	N/A	N/A	N/A		N/A	N/A	N/A	N/A	N/A	N/A
214	7/30/2021 9:40	7	en	659519039	7/30/2021 9:38	7/30/2021 9:40	47	N/A	N/A	N/A	Female																	N/A	N/A	N/A							No	No	No	No	No	No		No	No	No	No	No	No
215	7/30/2021 10:12	7	en	571275974	7/30/2021 9:38	7/30/2021 10:12	33	N/A	N/A	N/A	Male	60	63	173	Increased	Married	0	Beirut	Major city	2	3	University degree/Post graduate	I changed my job	Employed	> 7, 000, 000	A combination of both	Working or studying from home	No	N/A	No	Social media (Facebook, Instagram, Twitter, etc..)	Never	Never	Neutral	Agree	Strongly Agree	No	No	No	No	No	No	sleeping disorder	No	No	No	No	No	No
216	7/30/2021 9:57	7	en	1772522756	7/30/2021 9:38	7/30/2021 9:57	40	N/A	N/A	N/A	Male	95	90	187	Decreased	Married	2	Mount Lebanon	Major city	4	5	University degree/Post graduate	Did not change	Employed	> 7, 000, 000	A combination of both	Working or studying from home	Yes	No	No	Browsing the internet	Never	Never	Disagree	Neutral	Strongly Agree	No	No	No	No	No	Yes		No	No	No	No	No	Yes
217	7/30/2021 10:08	7	en	746383943	7/30/2021 9:38	7/30/2021 10:08	56	N/A	N/A	N/A	Female	48	48	158	Stayed the same	Divorced	2	Mount Lebanon	Suburbs	3	6	University degree/Post graduate	I was unemployed and got a job	Self employed	3,000,000 – 4,999,999	Working or studying from home	Working or studying from home	Yes	No	Yes	Browsing the internet	Never	Never	Agree	Strongly Agree	Strongly Agree	No	No	No	No	No	Yes		No	No	No	No	Yes	No
218	7/30/2021 9:52	7	en	737073927	7/30/2021 9:39	7/30/2021 9:52	51	N/A	N/A	N/A	Female	55	56	159	Stayed the same	Married	1	Beirut	Major city	4	3	University degree/Post graduate	Did not change	Employed	1,000,000 – 2,999,999	A combination of both	A combination of both	Yes	No	No	Browsing the internet	Never	Never	Strongly Agree	Strongly Agree	Strongly Agree	No	No	No	No	No	Yes		No	No	No	No	No	Yes
219	7/30/2021 9:54	7	en	728518906	7/30/2021 9:39	7/30/2021 9:54	28	N/A	N/A	N/A	Male	90	92	180	Fluctuated	Single	0	Nabatieh	Village	5	10	University degree/Post graduate	Did not change	Self employed	Zero	Working or studying from home	Working or studying from home	Yes	No	No	Browsing the internet	Sometimes	Sometimes	Strongly Agree	Strongly Agree	Strongly Agree	No	No	No	No	No	Yes		No	No	No	No	No	Yes
220	7/30/2021 9:58	7	en	764133908	7/30/2021 9:42	7/30/2021 9:58	60	N/A	N/A	N/A	Male	65	62	170	Decreased	Married	3	Mount Lebanon	Village	6	9	University degree/Post graduate	Did not change	Employed	> 7, 000, 000	A combination of both	A combination of both	No	N/A	Yes	Social media (Facebook, Instagram, Twitter, etc..)	Never	Never	Strongly Agree	Strongly Agree	Strongly Agree	No	No	No	No	No	Yes		No	No	No	No	No	Yes
221	7/30/2021 9:42	7	en	1323536320	7/30/2021 9:42	7/30/2021 9:42	72	Yes	Yes	Yes																		N/A	N/A	N/A							N/A	N/A	N/A	N/A	N/A	N/A		N/A	N/A	N/A	N/A	N/A	N/A
222	7/30/2021 11:31	7	en	575946138	7/30/2021 9:42	7/30/2021 11:31	33	N/A	N/A	N/A	Female	67	64	163	Increased	Married	1	Beirut	Major city	3	4	University degree/Post graduate	Did not change	Employed	1,000,000 – 2,999,999	Commuting to work or university	Commuting to work or university	Yes	No	No	Browsing the internet	Never	Never	Strongly Agree	Strongly Agree	Strongly Agree	No	No	Yes	Yes	No	No		No	No	Yes	Yes	Yes	No
223	7/30/2021 11:57	7	en	398382276	7/30/2021 9:43	7/30/2021 11:57	32	N/A	N/A	N/A	Female	48	46	171	Decreased	Married	2	Beirut	Major city	4	4	University degree/Post graduate	Did not change	Employed	> 7, 000, 000	Commuting to work or university	Commuting to work or university	No	N/A	No	Health care professionals (Doctor, nurse, pharmacist)	Never	Never	Agree	Disagree	Strongly Agree	No	No	No	No	No	Yes		No	No	No	No	No	Yes
224		3	en	1894679348	7/30/2021 9:44	7/30/2021 9:46	32	N/A	N/A	N/A	Female	56	56	163	Decreased	Married	1	Mount Lebanon	Major city	3	5	University degree/Post graduate	Did not change	Employed	1,000,000 – 2,999,999	Commuting to work or university	Commuting to work or university	Yes	No	No							N/A	N/A	N/A	N/A	N/A	N/A		N/A	N/A	N/A	N/A	N/A	N/A
225	7/30/2021 10:00	7	en	1440505006	7/30/2021 9:44	7/30/2021 10:00	29	N/A	N/A	N/A	Female	118	91	165	Decreased	Single	0	South	Suburbs	3	4	University degree/Post graduate	Did not change	Employed	1,000,000 – 2,999,999	A combination of both	Working or studying from home	Yes	No	Yes	Browsing the internet	Never	Never	Agree	Agree	Agree	No	No	Yes	Yes	No	No		No	No	No	No	No	Yes
226		3	en	1240556842	7/30/2021 9:44	7/30/2021 9:47	41	N/A	N/A	N/A	Female	52	52	160	Stayed the same	Married	0	Beirut	Major city	1	3	University degree/Post graduate	Did not change	Self employed	1,000,000 – 2,999,999	Commuting to work or university	Commuting to work or university	Yes	No	No							N/A	N/A	N/A	N/A	N/A	N/A		N/A	N/A	N/A	N/A	N/A	N/A
227	7/30/2021 10:02	7	en	784837969	7/30/2021 9:46	7/30/2021 10:02	37	N/A	N/A	N/A	Male	120	117	190	Fluctuated	Married	2	South	Major city	4	6	University degree/Post graduate	Did not change	Employed	5,000,000 – 7,000,000	A combination of both	Working or studying from home	No	N/A	No	Browsing the internet	Sometimes	Never	Strongly Agree	Strongly Agree	Strongly Agree	No	No	No	No	No	Yes		No	No	No	No	No	No
228	7/30/2021 10:01	7	en	1789299278	7/30/2021 9:46	7/30/2021 10:01	28	N/A	N/A	N/A	Female	68	65	174	Decreased	Single	0	Beirut	Major city	2	6	University degree/Post graduate	Did not change	Employed	> 7, 000, 000	A combination of both	Working or studying from home	No	N/A	Yes	Browsing the internet	Never	Never	Neutral	Neutral	Strongly Agree	No	No	No	No	No	Yes		No	No	No	No	No	Yes
229	7/30/2021 9:52	7	en	383307221	7/30/2021 9:47	7/30/2021 9:52	28	N/A	N/A	N/A	Male	105	113	182	Increased	Single	0	Mount Lebanon	Major city	4	2	University degree/Post graduate	Did not change	Employed	1,000,000 – 2,999,999	A combination of both	A combination of both	No	N/A	No	Health care professionals (Doctor, nurse, pharmacist)	Frequently	Never	Agree	Agree	Agree	No	No	No	No	No	Yes		No	No	No	No	No	Yes
230	7/30/2021 10:21	7	en	1215093693	7/30/2021 9:48	7/30/2021 10:21	42	N/A	N/A	N/A	Female	79	74	163	Fluctuated	Single	0	North	Major city	5	7	University degree/Post graduate	Did not change	Employed	1,000,000 – 2,999,999	A combination of both	Working or studying from home	No	N/A	No	TV/Radio	Never	Seldom	Strongly Agree	Strongly Agree	Strongly Agree	No	No	No	No	No	Yes		No	No	No	No	No	Yes
231	7/30/2021 9:58	7	en	432981029	7/30/2021 9:48	7/30/2021 9:58	32	N/A	N/A	N/A	Male	100	105	192	Increased	Single	0	Mount Lebanon	Village	5	4	University degree/Post graduate	Did not change	Employed	3,000,000 – 4,999,999	A combination of both	A combination of both	No	N/A	Yes	Social media (Facebook, Instagram, Twitter, etc..)	Frequently	Never	Agree	Strongly Agree	Strongly Agree	No	No	No	No	No	Yes		No	No	No	No	No	Yes
232	7/30/2021 10:06	7	en	766828151	7/30/2021 9:49	7/30/2021 10:06	38	N/A	N/A	N/A	Female	62	64	156	Increased	Married	1	Beirut	Major city	3	3	University degree/Post graduate	Did not change	Employed	1,000,000 – 2,999,999	Working or studying from home	Working or studying from home	Yes	No	No	Health care professionals (Doctor, nurse, pharmacist)	Frequently	Seldom	Disagree	Agree	Agree	No	No	No	No	No	Yes		No	No	No	No	No	Yes
233		4	en	864310466	7/30/2021 9:49	7/30/2021 9:59	46	N/A	N/A	N/A	Female	48	48	157	Stayed the same	Married	2	Mount Lebanon	Suburbs	4	5	High school or technical school	Did not change	Employed	1,000,000 – 2,999,999	A combination of both	Working or studying from home	No	N/A	Yes	Browsing the internet	Seldom	Seldom	Agree	Agree	Agree	No	No	No	No	No	Yes		No	No	No	No	No	No
234	7/30/2021 10:03	7	en	1261608381	7/30/2021 9:49	7/30/2021 10:03	19	N/A	N/A	N/A	Female	55	63	159	Increased	Single	0	Mount Lebanon	Major city	9	9	University degree/Post graduate	Did not change	Student		Working or studying from home	Working or studying from home	Yes	No	Yes	Browsing the internet	Sometimes	Frequently	Agree	Strongly Agree	Strongly Agree	No	No	No	Yes	No	No	OCD	No	No	No	No	No	No
235	7/30/2021 10:08	7	en	642416238	7/30/2021 9:50	7/30/2021 10:08	64	N/A	N/A	N/A	Female	53	53	164	Stayed the same	Single	0	Beirut	Major city	1	4	University degree/Post graduate	Did not change	Self employed	< 1,000,000	Commuting to work or university	Commuting to work or university	No	N/A	No	Health care professionals (Doctor, nurse, pharmacist)	Seldom	Sometimes	Agree	Agree	Strongly Agree	No	No	No	No	No	Yes		No	No	No	No	No	Yes
236		3	en	863429663	7/30/2021 9:50	7/30/2021 9:54	33	N/A	N/A	N/A	Female	86	54	164	Decreased	Married	2	Mount Lebanon	Village	4	5	University degree/Post graduate	Did not change	Employed	5,000,000 – 7,000,000	A combination of both	A combination of both	No	N/A	No							N/A	N/A	N/A	N/A	N/A	N/A		N/A	N/A	N/A	N/A	N/A	N/A
237	7/30/2021 10:01	7	en	1304794862	7/30/2021 9:53	7/30/2021 10:01	36	N/A	N/A	N/A	Female	50	49	155	Fluctuated	Married	3	Mount Lebanon	Major city	5	5	University degree/Post graduate	Did not change	Employed	3,000,000 – 4,999,999	A combination of both	Working or studying from home	Yes	No	No	TV/Radio	Never	Never	Disagree	Disagree	Strongly Agree	No	No	No	No	No	Yes		No	No	No	No	No	Yes
238	7/30/2021 11:15	7	en	561236751	7/30/2021 9:57	7/30/2021 11:15	25	N/A	N/A	N/A	Female	67	61	171	Fluctuated	Married	0	Mount Lebanon	Village	2	5	University degree/Post graduate	Did not change	Employed	1,000,000 – 2,999,999	Commuting to work or university	Commuting to work or university	No	N/A	No	Health care professionals (Doctor, nurse, pharmacist)	Never	Never	Neutral	Neutral	Agree	No	No	No	No	No	Yes		No	No	No	No	No	Yes
239	7/30/2021 10:12	7	en	1099622693	7/30/2021 10:00	7/30/2021 10:12	52	N/A	N/A	N/A	Male	84	79	177	Decreased	Married	3	Beirut	Major city	6	6	University degree/Post graduate	Did not change	Employed	> 7, 000, 000	A combination of both	A combination of both	No	N/A	No	Health care professionals (Doctor, nurse, pharmacist)	Always	Frequently	Strongly Agree	Agree	Strongly Agree	No	No	No	No	No	Yes		No	No	No	No	No	Yes
240	7/30/2021 10:38	7	en	2025973850	7/30/2021 10:01	7/30/2021 10:38	64	N/A	N/A	N/A	Female	65.5	65.8	156	Stayed the same	Widowed	4	Mount Lebanon	Major city	3	4	University degree/Post graduate	Did not change	Unemployed				No	N/A	Yes	Browsing the internet	Sometimes	Sometimes	Strongly Agree	Strongly Agree	Strongly Agree	No	No	No	No	No	Yes		No	No	No	No	No	Yes
241			en	1357980397	7/30/2021 10:06	7/30/2021 10:06		N/A	N/A	N/A																		N/A	N/A	N/A							N/A	N/A	N/A	N/A	N/A	N/A		N/A	N/A	N/A	N/A	N/A	N/A
242	7/30/2021 10:29	7	en	679562219	7/30/2021 10:07	7/30/2021 10:29	40	N/A	N/A	N/A	Male	130	97	177	Decreased	Married	3	Mount Lebanon	Village	5	5	University degree/Post graduate	I became unemployed	Unemployed				Yes	No	Yes	Browsing the internet	Never	Never	Neutral	Agree	Strongly Agree	No	No	No	No	No	Yes		No	No	No	No	No	Yes
243	7/30/2021 10:08	7	en	580888405	7/30/2021 10:08	7/30/2021 10:08	67	Yes	Yes	Yes																		N/A	N/A	N/A							N/A	N/A	N/A	N/A	N/A	N/A		N/A	N/A	N/A	N/A	N/A	N/A
244	7/30/2021 10:10	7	en	779305454	7/30/2021 10:09	7/30/2021 10:10	67	Yes	Yes	No																		N/A	N/A	N/A							N/A	N/A	N/A	N/A	N/A	N/A		N/A	N/A	N/A	N/A	N/A	N/A
245	7/30/2021 10:11	7	en	925374964	7/30/2021 10:10	7/30/2021 10:11	67	No	No	No																		N/A	N/A	N/A							N/A	N/A	N/A	N/A	N/A	N/A		N/A	N/A	N/A	N/A	N/A	N/A
246	7/30/2021 10:25	7	en	1145058191	7/30/2021 10:12	7/30/2021 10:25	41	N/A	N/A	N/A	Female	71	72	160	Stayed the same	Married	3	Mount Lebanon	Major city	5	6	University degree/Post graduate	Did not change	Both employed and a student	3,000,000 – 4,999,999	A combination of both	A combination of both	No	N/A	No	Social media (Facebook, Instagram, Twitter, etc..)	Never	Never	Neutral	Strongly Disagree	Strongly Disagree	No	No	No	No	No	Yes		No	No	No	No	No	Yes
247	7/30/2021 10:25	7	en	746741091	7/30/2021 10:15	7/30/2021 10:25	19	N/A	N/A	N/A	Male	68	70	178	Increased	Single	0	Mount Lebanon	Major city	5	4	University degree/Post graduate	Did not change	Unemployed				No	N/A	No	Social media (Facebook, Instagram, Twitter, etc..)	Never	Never	Strongly Agree	Neutral	Strongly Agree	No	No	No	Yes	No	No		No	No	No	Yes	No	No
248	7/30/2021 10:16	7	en	207096073	7/30/2021 10:15	7/30/2021 10:16	67	Yes	Yes	No																		N/A	N/A	N/A							N/A	N/A	N/A	N/A	N/A	N/A		N/A	N/A	N/A	N/A	N/A	N/A
249	7/30/2021 10:32	7	en	566362232	7/30/2021 10:18	7/30/2021 10:32	54	N/A	N/A	N/A	Male	90	96	170	Increased	Married	2	Beirut	Major city	4	5	University degree/Post graduate	Did not change	Employed	3,000,000 – 4,999,999	Commuting to work or university	Commuting to work or university	No	N/A	Yes	Social media (Facebook, Instagram, Twitter, etc..)	Seldom	Frequently	Strongly Agree	Strongly Agree	Strongly Agree	No	No	No	No	No	Yes		No	No	No	No	No	Yes
250	7/30/2021 10:45	7	ar	1620288926	7/30/2021 10:22	7/30/2021 10:45	43	N/A	N/A	N/A	Female	60	53.5	150	Fluctuated	Married	2	South	Suburbs	4	7	University degree/Post graduate	Did not change	Employed	< 1,000,000	Working or studying from home	Working or studying from home	No	N/A	Yes	Browsing the internet	Seldom	Seldom	Agree	Strongly Agree	Strongly Agree	No	No	No	No	No	Yes		No	No	No	No	No	Yes
251	7/30/2021 10:40	7	en	481076116	7/30/2021 10:24	7/30/2021 10:40	35	N/A	N/A	N/A	Female	59	57	159	Stayed the same	Single	0	Beirut	Major city	1	2	University degree/Post graduate	Did not change	Employed	5,000,000 – 7,000,000	A combination of both	A combination of both	No	N/A	No	Browsing the internet	Never	Never	Agree	Agree	Agree	No	No	No	No	No	Yes		No	No	No	No	No	Yes
252	7/30/2021 10:39	7	en	201882685	7/30/2021 10:25	7/30/2021 10:39	49	N/A	N/A	N/A	Male	76	81	177	Increased	Married	3	Beirut	Major city	5	7	University degree/Post graduate	Did not change	Employed	> 7, 000, 000	Working or studying from home	Working or studying from home	No	N/A	No	Browsing the internet	Never	Sometimes	Strongly Agree	Strongly Agree	Strongly Agree	No	No	No	No	No	Yes		No	No	No	No	No	Yes
253	7/30/2021 10:50	7	ar	870102918	7/30/2021 10:36	7/30/2021 10:50	23	N/A	N/A	N/A	Female	74	72	165	Fluctuated	Single	0	North	Major city	7	6	University degree/Post graduate	I became unemployed	Student		A combination of both	Working or studying from home	No	N/A	Yes	Social media (Facebook, Instagram, Twitter, etc..)	Frequently	Seldom	Agree	Agree	Agree	No	No	No	No	No	Yes		No	No	No	No	No	Yes
254	7/30/2021 10:39	7	en	861451269	7/30/2021 10:37	7/30/2021 10:39	66	Yes	Yes	Yes																		N/A	N/A	N/A							N/A	N/A	N/A	N/A	N/A	N/A		N/A	N/A	N/A	N/A	N/A	N/A
255	7/30/2021 10:58	7	en	566241589	7/30/2021 10:40	7/30/2021 10:58	22	N/A	N/A	N/A	Female	105	89	165	Decreased	Married	1	Mount Lebanon	Major city	3	4	University degree/Post graduate	Did not change	Unemployed				No	N/A	No	Social media (Facebook, Instagram, Twitter, etc..)	Never	Never	Agree	Agree	Agree	No	No	No	No	No	Yes		No	No	No	No	No	Yes
256	7/30/2021 11:16	7	en	1267868537	7/30/2021 10:42	7/30/2021 11:16	39	N/A	N/A	N/A	Female	70	80	165	Increased	Married	2	Mount Lebanon	Suburbs	4	6	University degree/Post graduate	Did not change	Employed	5,000,000 – 7,000,000	Commuting to work or university	Commuting to work or university	No	N/A	Yes	Health care professionals (Doctor, nurse, pharmacist)	Sometimes	Sometimes	Strongly Agree	Strongly Agree	Strongly Agree	No	No	No	No	No	Yes		No	No	No	No	No	Yes
257	7/30/2021 12:41	7	en	1810714137	7/30/2021 10:43	7/30/2021 12:41	27	N/A	N/A	N/A	Female	60	54	167	Decreased	Single	0	Mount Lebanon	Suburbs	6	5	University degree/Post graduate	Did not change	Student		A combination of both	Working or studying from home	Yes	No	No	Browsing the internet	Never	Never	Strongly Agree	Strongly Agree	Strongly Agree	No	No	No	No	No	Yes		No	No	No	No	No	Yes
258	7/30/2021 10:53	7	en	344223405	7/30/2021 10:47	7/30/2021 10:53	23	N/A	N/A	N/A	Male	61	68	180	Increased	Single	0	Mount Lebanon	Suburbs	4	4	University degree/Post graduate	Did not change	Unemployed				Yes	No	Yes	Browsing the internet	Never	Never	Agree	Agree	Strongly Agree	No	No	No	Yes	Yes	No		No	No	No	Yes	Yes	No
259		4	en	1333651795	7/30/2021 10:48	7/30/2021 10:55	45	N/A	N/A	N/A	Female	62	64	167	Increased	Married	3	Mount Lebanon	Major city	5	5	University degree/Post graduate	Did not change	Employed	> 7, 000, 000	Working or studying from home	Working or studying from home	No	N/A	No	Health care professionals (Doctor, nurse, pharmacist)	Always	Sometimes	Strongly Agree	Strongly Agree	Strongly Agree	No	No	No	No	No	Yes		No	No	No	No	No	Yes
260		0	en	2022195979	7/30/2021 10:58	7/30/2021 10:58		N/A	N/A	N/A																		N/A	N/A	N/A							N/A	N/A	N/A	N/A	N/A	N/A		N/A	N/A	N/A	N/A	N/A	N/A
261			en	1556852806	7/30/2021 11:08	7/30/2021 11:08		N/A	N/A	N/A																		N/A	N/A	N/A							N/A	N/A	N/A	N/A	N/A	N/A		N/A	N/A	N/A	N/A	N/A	N/A
262	7/30/2021 11:44	7	en	1424218320	7/30/2021 11:21	7/30/2021 11:44	35	N/A	N/A	N/A	Female	73	70	165	Fluctuated	Single	0	South	Village	5	5	University degree/Post graduate	Did not change	Both employed and a student	1,000,000 – 2,999,999	Working or studying from home	Working or studying from home	No	N/A	Yes	Browsing the internet	Seldom	Never	Strongly Agree	Strongly Agree	Strongly Agree	No	No	No	No	No	Yes		No	No	No	No	No	Yes
263	7/30/2021 11:52	7	en	881461213	7/30/2021 11:24	7/30/2021 11:52	26	N/A	N/A	N/A	Female	87	74	171	Decreased	In a relationship	0	Mount Lebanon	Village	6	6	University degree/Post graduate	Did not change	Employed	1,000,000 – 2,999,999	Commuting to work or university	Commuting to work or university	Yes	No	No	Browsing the internet	Never	Never	Agree	Agree	Agree	No	No	No	No	No	Yes		No	No	No	No	No	Yes
264	7/30/2021 11:49	7	en	1255562506	7/30/2021 11:37	7/30/2021 11:49	29	N/A	N/A	N/A	Male	87	85	188	Stayed the same	In a relationship	0	Mount Lebanon	Suburbs	2	11	University degree/Post graduate	Did not change	Student		Commuting to work or university	A combination of both	Yes	No	No	Health care professionals (Doctor, nurse, pharmacist)	Never	Never	Agree	Neutral	Strongly Agree	No	No	No	No	Yes	No		No	No	No	No	No	Yes
265	7/30/2021 11:53	7	en	410544160	7/30/2021 11:39	7/30/2021 11:53	46	N/A	N/A	N/A	Female	68	73	157	Increased	Married	2	Mount Lebanon	Suburbs	4	5	University degree/Post graduate	Did not change	Unemployed				No	N/A	Yes	Browsing the internet	Never	Never	Agree	Agree	Strongly Agree	No	No	No	No	No	Yes		No	No	No	No	No	Yes
266			en	1376766762	7/30/2021 11:46	7/30/2021 11:46		N/A	N/A	N/A																		N/A	N/A	N/A							N/A	N/A	N/A	N/A	N/A	N/A		N/A	N/A	N/A	N/A	N/A	N/A
267	7/30/2021 12:04	7	en	1670064251	7/30/2021 11:48	7/30/2021 12:04	27	N/A	N/A	N/A	Male	94	100	190	Increased	Single	0	Mount Lebanon	Major city	3	5	University degree/Post graduate	I became unemployed	Self employed	5,000,000 – 7,000,000	A combination of both	Working or studying from home	Yes	No	Yes	Social media (Facebook, Instagram, Twitter, etc..)	Never	Never	Strongly Agree	Strongly Agree	Strongly Agree	No	No	No	No	No	Yes		No	No	No	No	No	Yes
268	7/30/2021 12:27	7	en	990098745	7/30/2021 12:17	7/30/2021 12:27	22	N/A	N/A	N/A	Male	87	97	176	Increased	Single	0	Mount Lebanon	Suburbs	3	6	University degree/Post graduate	Did not change	Unemployed				No	N/A	No	Newspaper (including online newspapers)	Frequently	Never	Strongly Agree	Agree	Strongly Agree	No	No	No	No	No	Yes		No	No	No	No	No	Yes
269		5	en	1548367684	7/30/2021 12:22	7/30/2021 12:38	24	N/A	N/A	N/A	Female	60	60	164	Fluctuated	Single	0	Beirut	Major city	5	5	University degree/Post graduate	I became unemployed	Student		Working or studying from home	Working or studying from home	Yes	No	Yes	Newspaper (including online newspapers)	Never	Never	Neutral	Agree	Neutral	No	Yes	No	No	Yes	No		No	No	No	No	No	Yes
270	7/30/2021 12:39	7	en	1747955924	7/30/2021 12:26	7/30/2021 12:39	20	N/A	N/A	N/A	Female	56	62	166	Increased	In a relationship	0	Mount Lebanon	Suburbs	6	6	University degree/Post graduate	Did not change	Student		Commuting to work or university	Commuting to work or university	No	N/A	No	Health care professionals (Doctor, nurse, pharmacist)	Never	Seldom	Neutral	Neutral	Neutral	No	No	No	No	No	Yes		No	No	No	No	No	Yes
271	7/30/2021 12:59	7	en	1752242628	7/30/2021 12:33	7/30/2021 12:59	41	N/A	N/A	N/A	Female	69	71	167	Stayed the same	Married	2	Beirut	Major city	4	6	University degree/Post graduate	Did not change	Unemployed				No	N/A	No	Health care professionals (Doctor, nurse, pharmacist)	Seldom	Seldom	Strongly Agree	Strongly Agree	Strongly Agree	No	No	No	No	No	Yes		No	No	No	No	No	Yes
272	7/30/2021 12:53	7	en	1922141964	7/30/2021 12:38	7/30/2021 12:53	32	N/A	N/A	N/A	Female	56	54	151	Stayed the same	In a relationship	0	Beirut	Major city	3	3	University degree/Post graduate	I became unemployed	Unemployed				No	N/A	Yes	Browsing the internet	Sometimes	Never	Strongly Agree	Agree	Agree	No	No	No	Yes	Yes	No	Anemic	No	No	No	No	No	Yes
273	7/30/2021 13:12	7	en	1928237569	7/30/2021 13:10	7/30/2021 13:12	73	Yes	Yes	Yes																		N/A	N/A	N/A							N/A	N/A	N/A	N/A	N/A	N/A		N/A	N/A	N/A	N/A	N/A	N/A
274		1	en	2008971784	7/30/2021 13:12	7/30/2021 13:16	73	N/A	N/A	N/A																		N/A	N/A	N/A							N/A	N/A	N/A	N/A	N/A	N/A		N/A	N/A	N/A	N/A	N/A	N/A
275	7/30/2021 13:27	7	en	1771218070	7/30/2021 13:13	7/30/2021 13:27	36	N/A	N/A	N/A	Female	58	60.5	158	Increased	Married	2	Beirut	Major city	3	5	University degree/Post graduate	Did not change	Unemployed				No	N/A	No	Browsing the internet	Never	Never	Agree	Agree	Agree	No	No	No	No	No	Yes		No	No	No	No	No	Yes
276	7/30/2021 13:51	7	en	323591939	7/30/2021 13:51	7/30/2021 13:51	65	Yes	Yes	Yes																		N/A	N/A	N/A							N/A	N/A	N/A	N/A	N/A	N/A		N/A	N/A	N/A	N/A	N/A	N/A
277	7/30/2021 14:12	7	en	1163348986	7/30/2021 13:55	7/30/2021 14:12	67	Yes	No	No	Male	84	86	174	Increased	Married	3	Beirut	Major city		7	University degree/Post graduate	Did not change	Self employed	> 7, 000, 000		Working or studying from home	Yes	No	Yes	Browsing the internet	Never	Never	Agree	Agree	Strongly Agree	No	No	No	No	No	Yes		No	No	No	No	No	Yes
278	7/30/2021 13:57	7	en	1187526357	7/30/2021 13:56	7/30/2021 13:57	65	Yes	Yes	No																		N/A	N/A	N/A							N/A	N/A	N/A	N/A	N/A	N/A		N/A	N/A	N/A	N/A	N/A	N/A
279	7/30/2021 14:18	7	ar	1789752138	7/30/2021 14:05	7/30/2021 14:18	49	N/A	N/A	N/A	Female	74	69	160	Fluctuated	Married	2	Mount Lebanon	Suburbs	4	3	University degree/Post graduate	Did not change	Employed	> 7, 000, 000	A combination of both	Working or studying from home	No	N/A	Yes	Health care professionals (Doctor, nurse, pharmacist)	Never	Never	Strongly Agree	Agree	Strongly Agree	No	No	No	Yes	No	No		No	No	No	Yes	No	No
280	7/30/2021 14:53	7	en	1592868035	7/30/2021 14:40	7/30/2021 14:53	44	N/A	N/A	N/A	Female	77	82	165	Increased	Married	3	Beirut	Major city	4	7	University degree/Post graduate	Did not change	Unemployed				No	N/A	No	Browsing the internet	Sometimes	Sometimes	Agree	Agree	Agree	No	No	No	No	No	Yes		No	No	No	No	No	Yes
281	7/30/2021 14:42	7	en	1261988552	7/30/2021 14:42	7/30/2021 14:42	72	Yes	Yes	Yes																		N/A	N/A	N/A							N/A	N/A	N/A	N/A	N/A	N/A		N/A	N/A	N/A	N/A	N/A	N/A
282	7/30/2021 14:44	7	en	721739501	7/30/2021 14:43	7/30/2021 14:44	71	Yes	Yes	No																		N/A	N/A	N/A							N/A	N/A	N/A	N/A	N/A	N/A		N/A	N/A	N/A	N/A	N/A	N/A
283	7/30/2021 15:27	7	en	443210561	7/30/2021 14:44	7/30/2021 15:27	30	N/A	N/A	N/A	Female	80	70	163	Fluctuated	In a relationship	0	Beirut	Major city	4	5	University degree/Post graduate	Did not change	Employed	> 7, 000, 000	A combination of both	Working or studying from home	Yes	No	No	Health care professionals (Doctor, nurse, pharmacist)	Sometimes	Always	Agree	Disagree	Strongly Agree	No	No	No	No	Yes	No		No	No	No	No	No	Yes
284	7/30/2021 15:14	7	ar	1368442114	7/30/2021 14:45	7/30/2021 15:14	62	N/A	N/A	N/A	Male	78	87	162	Fluctuated	Married	4	Mount Lebanon	Suburbs	3	3	High school or technical school	Did not change	Employed	3,000,000 – 4,999,999	A combination of both	Working or studying from home	No	N/A	Yes	TV/Radio	Never	Never	Agree	Agree	Strongly Agree	No	No	No	No	No	Yes		No	No	No	No	No	Yes
285	7/30/2021 14:59	7	en	1676967534	7/30/2021 14:45	7/30/2021 14:59	41	N/A	N/A	N/A	Female	52	51	160	Stayed the same	Married	0	Beirut	Major city	2	4	University degree/Post graduate	Did not change	Self employed	3,000,000 – 4,999,999	Commuting to work or university	Commuting to work or university	Yes	No	No	Friends/ Family members	Never	Never	Agree	Agree	Neutral	No	No	No	No	No	Yes		No	No	No	No	No	Yes
286	7/30/2021 14:46	7	en	930124203	7/30/2021 14:46	7/30/2021 14:46	70	No	No	No																		N/A	N/A	N/A							N/A	N/A	N/A	N/A	N/A	N/A		N/A	N/A	N/A	N/A	N/A	N/A
287	7/30/2021 15:34	7	en	793678435	7/30/2021 15:02	7/30/2021 15:34	49	N/A	N/A	N/A	Male	98	99	190	Stayed the same	Married	2	Beirut	Major city	4	5	University degree/Post graduate	Did not change	Self employed	> 7, 000, 000	A combination of both	Working or studying from home	No	N/A	Yes	Health care professionals (Doctor, nurse, pharmacist)	Seldom	Seldom	Strongly Agree	Strongly Agree	Strongly Agree	No	No	No	No	No	Yes		No	No	No	No	No	Yes
288	7/30/2021 15:24	7	en	1308079215	7/30/2021 15:06	7/30/2021 15:24	63	N/A	N/A	N/A	Female	62	68	155	Increased	Single	0	Beirut	Major city	4	6	University degree/Post graduate	Did not change	Unemployed				No	N/A	Yes	Browsing the internet	Never	Never	Strongly Agree	Agree	Strongly Agree	No	No	No	No	No	Yes	Insulin resistance	No	No	No	No	No	Yes
289	7/30/2021 16:12	7	en	1434883708	7/30/2021 15:36	7/30/2021 16:12	39	N/A	N/A	N/A	Female	49	53	159	Increased	Married	2	Mount Lebanon	Village	7	10	University degree/Post graduate	Did not change	Employed	3,000,000 – 4,999,999	A combination of both	A combination of both	Yes	No	Yes	Health care professionals (Doctor, nurse, pharmacist)	Seldom	Seldom	Strongly Agree	Strongly Agree	Strongly Agree	No	No	No	No	No	Yes		No	No	No	No	No	Yes
290	7/30/2021 16:02	7	en	1395799489	7/30/2021 15:51	7/30/2021 16:02	40	N/A	N/A	N/A	Female	58		167	Stayed the same	Married	0	Nabatieh	Major city	4	6	University degree/Post graduate	Did not change	Both employed and a student	> 7, 000, 000	A combination of both	A combination of both	No	N/A	No	Health care professionals (Doctor, nurse, pharmacist)	Frequently	Never	Strongly Disagree	Neutral	Strongly Agree	No	No	No	No	No	Yes		No	No	No	No	No	Yes
291	7/30/2021 16:07	7	en	49469352	7/30/2021 15:52	7/30/2021 16:07	34	N/A	N/A	N/A	Male	81	77	174	Decreased	In a relationship	0	Beirut	Major city	1	2	University degree/Post graduate	Did not change	Employed	> 7, 000, 000	A combination of both	A combination of both	Yes	No	No	Health care professionals (Doctor, nurse, pharmacist)	Never	Never	Agree	Strongly Agree	Strongly Agree	No	No	No	No	No	Yes		No	No	No	No	No	Yes
292			en	1393300547	7/30/2021 16:00	7/30/2021 16:00		N/A	N/A	N/A																		N/A	N/A	N/A							N/A	N/A	N/A	N/A	N/A	N/A		N/A	N/A	N/A	N/A	N/A	N/A
293		3	en	1220041565	7/30/2021 16:16	7/30/2021 16:19	24	N/A	N/A	N/A	Female	62	73	160	Increased	Single	0	Beirut	Major city	8	5	University degree/Post graduate	Did not change	Student		Working or studying from home	Working or studying from home	Yes	No	Yes							N/A	N/A	N/A	N/A	N/A	N/A		N/A	N/A	N/A	N/A	N/A	N/A
294		4	en	369308037	7/30/2021 16:23	7/30/2021 16:34	32	N/A	N/A	N/A	Male	69	70	172	Stayed the same	Single	0	Mount Lebanon	Major city	4	5	University degree/Post graduate	Did not change	Employed	Zero	A combination of both	Working or studying from home	No	N/A	No	Browsing the internet	Never	Never	Strongly Agree	Agree	Strongly Agree	No	No	No	No	No	Yes		No	No	No	No	No	Yes
295		3	en	1796784294	7/30/2021 16:26	7/30/2021 16:29	35	N/A	N/A	N/A	Female	96	102	269	Increased	Married	0	Beirut	Major city	4	3	University degree/Post graduate	Did not change	Employed	3,000,000 – 4,999,999	Commuting to work or university	Commuting to work or university	No	N/A	Yes							N/A	N/A	N/A	N/A	N/A	N/A		N/A	N/A	N/A	N/A	N/A	N/A
296	7/30/2021 17:32	7	en	1276637925	7/30/2021 16:37	7/30/2021 17:32	42	N/A	N/A	N/A																		N/A	N/A	N/A	Health care professionals (Doctor, nurse, pharmacist)	Sometimes	Never	Strongly Agree	Strongly Agree	Strongly Agree	No	No	No	No	No	Yes		No	No	No	No	No	Yes
297		2	en	608201951	7/30/2021 16:48	7/30/2021 16:48	35	N/A	N/A	N/A																		N/A	N/A	N/A							N/A	N/A	N/A	N/A	N/A	N/A		N/A	N/A	N/A	N/A	N/A	N/A
298		2	en	1233601201	7/30/2021 16:51	7/30/2021 16:52	38	N/A	N/A	N/A																		N/A	N/A	N/A							N/A	N/A	N/A	N/A	N/A	N/A		N/A	N/A	N/A	N/A	N/A	N/A
299	7/30/2021 18:00	7	en	1531562270	7/30/2021 17:49	7/30/2021 18:00	39	N/A	N/A	N/A	Female	45	46	155	Stayed the same	Married	1	Mount Lebanon	Major city	4	5	University degree/Post graduate	Did not change	Employed	5,000,000 – 7,000,000	Working or studying from home	Working or studying from home	No	N/A	No	Health care professionals (Doctor, nurse, pharmacist)	Seldom	Seldom	Neutral	Agree	Strongly Agree	No	No	No	No	No	Yes		No	No	No	No	No	Yes
300		2	en	783500860	7/30/2021 18:29	7/30/2021 18:29	22	N/A	N/A	N/A																		N/A	N/A	N/A							N/A	N/A	N/A	N/A	N/A	N/A		N/A	N/A	N/A	N/A	N/A	N/A
301	7/30/2021 19:11	7	en	1713564326	7/30/2021 18:56	7/30/2021 19:11	39	N/A	N/A	N/A	Male	74	72.6	174	Decreased	Married	3	Mount Lebanon	Major city	5	8	University degree/Post graduate	Did not change	Employed	> 7, 000, 000	Commuting to work or university	Commuting to work or university	No	N/A	No	Health care professionals (Doctor, nurse, pharmacist)	Never	Never	Agree	Agree	Strongly Agree	No	No	No	No	No	Yes		No	No	No	No	No	Yes
302	7/30/2021 19:05	7	en	2108312605	7/30/2021 19:04	7/30/2021 19:05	75	Yes	Yes	Yes																		N/A	N/A	N/A							N/A	N/A	N/A	N/A	N/A	N/A		N/A	N/A	N/A	N/A	N/A	N/A
303	7/30/2021 19:51	7	en	720792158	7/30/2021 19:14	7/30/2021 19:51	63	N/A	N/A	N/A	Female	147	120	173	Decreased	Single	0	North	Major city	1	4	High school or technical school	Did not change	Unemployed				N/A	N/A	Yes	Browsing the internet	Sometimes	Sometimes	Strongly Agree	Agree	Strongly Agree	No	Yes	Yes	Yes	No	No		No	No	No	No	No	Yes
304	7/30/2021 19:23	7	en	1745046823	7/30/2021 19:21	7/30/2021 19:23	70	Yes	Yes	No																		N/A	N/A	N/A							N/A	N/A	N/A	N/A	N/A	N/A		N/A	N/A	N/A	N/A	N/A	N/A
305	7/30/2021 19:28	7	en	1780466866	7/30/2021 19:27	7/30/2021 19:28	73	Yes	Yes	Yes																		N/A	N/A	N/A							N/A	N/A	N/A	N/A	N/A	N/A		N/A	N/A	N/A	N/A	N/A	N/A
306	7/30/2021 19:50	7	en	998800205	7/30/2021 19:34	7/30/2021 19:50	40	N/A	N/A	N/A	Female	59	60	170	Stayed the same	Single	0	Beqaa	Village	2	5	University degree/Post graduate	Did not change	Employed	1,000,000 – 2,999,999	Working or studying from home	Working or studying from home	No	N/A	Yes	Health care professionals (Doctor, nurse, pharmacist)	Never	Never	Strongly Agree	Agree	Strongly Agree	No	No	No	No	No	Yes		No	No	No	No	No	Yes
307		0	en	2127937355	7/30/2021 19:55	7/30/2021 19:55		N/A	N/A	N/A																		N/A	N/A	N/A							N/A	N/A	N/A	N/A	N/A	N/A		N/A	N/A	N/A	N/A	N/A	N/A
308	7/30/2021 23:16	7	en	805434190	7/30/2021 22:46	7/30/2021 23:16	52	N/A	N/A	N/A	Male	72	73	176	Stayed the same	Married	3	Beirut	Major city	7	8	University degree/Post graduate	Did not change	Self employed	Zero	Commuting to work or university	Commuting to work or university	Yes	No	No	TV/Radio	Never	Never	Agree	Strongly Agree	Strongly Agree	No	No	No	No	No	Yes		No	No	No	No	No	Yes
309	7/31/2021 0:09	7	en	1414965119	7/30/2021 23:52	7/31/2021 0:09	38	N/A	N/A	N/A	Female	52	50	159	Stayed the same	Divorced	1	Mount Lebanon	Major city	4	3	University degree/Post graduate	Did not change	Employed	1,000,000 – 2,999,999	Commuting to work or university	Commuting to work or university	No	N/A	Yes	Health care professionals (Doctor, nurse, pharmacist)	Never	Never	Agree	Agree	Strongly Agree	No	No	No	No	No	Yes		No	No	No	No	No	Yes
310	7/31/2021 0:46	7	en	1748016412	7/31/2021 0:32	7/31/2021 0:46	24	N/A	N/A	N/A	Female	63	72	160	Increased	Single	0	Beirut	Major city	8	5	University degree/Post graduate	Did not change	Student		Working or studying from home	Working or studying from home	Yes	No	Yes	Browsing the internet	Sometimes	Sometimes	Agree	Strongly Agree	Strongly Agree	No	No	No	No	No	No	fibromyalgia	No	No	No	No	No	Yes
311		0	en	1119979822	7/31/2021 0:48	7/31/2021 0:48		N/A	N/A	N/A																		N/A	N/A	N/A							N/A	N/A	N/A	N/A	N/A	N/A		N/A	N/A	N/A	N/A	N/A	N/A
312	7/31/2021 1:41	7	en	1822810692	7/31/2021 1:29	7/31/2021 1:41	30	N/A	N/A	N/A	Male	72	80	178	Increased	Single	0	Beirut	Major city	4	5	University degree/Post graduate	Did not change	Employed	> 7, 000, 000	Commuting to work or university	Working or studying from home	No	N/A	Yes	Browsing the internet	Sometimes	Seldom	Strongly Agree	Strongly Agree	Strongly Agree	No	No	No	No	No	Yes		No	No	No	No	No	Yes
313			en	302433225	7/31/2021 2:15	7/31/2021 2:15		N/A	N/A	N/A																		N/A	N/A	N/A							N/A	N/A	N/A	N/A	N/A	N/A		N/A	N/A	N/A	N/A	N/A	N/A
314	7/31/2021 9:21	7	en	409327217	7/31/2021 8:38	7/31/2021 9:21	73	Yes	No	No	Male	124	120	169	Decreased	Married	2	Mount Lebanon	Village	45	5	High school or technical school	Did not change	Self employed	> 7, 000, 000	Working or studying from home	Working or studying from home	Yes	Yes	Yes	TV/Radio	Always	Seldom	Agree			No	No	No	No	No	Yes		No	No	No	No	No	Yes
315	7/31/2021 9:02	7	en	1451746806	7/31/2021 8:46	7/31/2021 9:02	64	N/A	N/A	N/A	Female	76	63	161	Decreased	Married	2	Beirut	Major city	3	2	University degree/Post graduate	Did not change	Unemployed				No	N/A	Yes	Browsing the internet	Always	Always	Strongly Agree	Strongly Agree	Strongly Agree	No	No	No	No	No	Yes		No	No	No	No	No	Yes
316		0	en	201407176	7/31/2021 9:26	7/31/2021 9:26		N/A	N/A	N/A																		N/A	N/A	N/A							N/A	N/A	N/A	N/A	N/A	N/A		N/A	N/A	N/A	N/A	N/A	N/A
317		3	en	1867091880	7/31/2021 9:53	7/31/2021 9:56	47	N/A	N/A	N/A	Female	54	56	158	Increased	Married	3	Beirut	Major city	6	4	University degree/Post graduate	Did not change	Employed	> 7, 000, 000	A combination of both	A combination of both	Yes	No	No							N/A	N/A	N/A	N/A	N/A	N/A		N/A	N/A	N/A	N/A	N/A	N/A
318	7/31/2021 13:29	7	ar	1708568144	7/31/2021 12:54	7/31/2021 13:29	36	N/A	N/A	N/A	Male	84	85	176	Stayed the same	Married	2	Mount Lebanon	Village	4	5	High school or technical school	Did not change	Employed	1,000,000 – 2,999,999	Commuting to work or university	Commuting to work or university	Yes	No	No	Health care professionals (Doctor, nurse, pharmacist)	Never	Never	Agree	Disagree	Agree	No	No	No	No	No	Yes		No	No	No	No	No	Yes
319	7/31/2021 15:52	7	en	640627158	7/31/2021 15:45	7/31/2021 15:52	47	N/A	N/A	N/A	Female	77	84	162	Increased	Single	0	Mount Lebanon	Suburbs	1	4	University degree/Post graduate	Did not change	Employed	> 7, 000, 000	Commuting to work or university	Commuting to work or university	No	N/A	No	Health care professionals (Doctor, nurse, pharmacist)	Sometimes	Seldom	Strongly Agree	Strongly Agree	Strongly Agree	No	No	No	No	No	Yes		No	No	No	No	No	Yes
320	7/31/2021 21:14	7	en	1104276460	7/31/2021 21:13	7/31/2021 21:14	81	Yes	Yes	Yes																		N/A	N/A	N/A							N/A	N/A	N/A	N/A	N/A	N/A		N/A	N/A	N/A	N/A	N/A	N/A
321	7/31/2021 21:38	7	en	1429614512	7/31/2021 21:22	7/31/2021 21:38	34	N/A	N/A	N/A	Female	102	94	175	Fluctuated	Married	2	Mount Lebanon	Major city	3	5	University degree/Post graduate	I became unemployed	Unemployed				No	N/A	No	Browsing the internet	Never	Never	Strongly Agree	Strongly Agree	Agree	No	No	No	No	No	Yes		No	No	No	No	No	Yes
322	7/31/2021 21:50	7	en	1068067772	7/31/2021 21:38	7/31/2021 21:50	43	N/A	N/A	N/A	Male	101.11	99.4	183	Stayed the same	Married	2	Mount Lebanon	Suburbs	5	5	University degree/Post graduate	Did not change	Employed	3,000,000 – 4,999,999	Commuting to work or university	Working or studying from home	No	N/A	Yes	Browsing the internet	Sometimes	Sometimes	Strongly Agree	Strongly Agree	Strongly Agree	No	No	No	No	No	Yes		No	No	No	No	No	Yes
323	7/31/2021 22:50	7	en	1921257915	7/31/2021 22:31	7/31/2021 22:50	26	N/A	N/A	N/A	Female	75	76	165	Stayed the same	Single	0	Beirut	Major city	4	5	University degree/Post graduate	Did not change	Employed	1,000,000 – 2,999,999	Commuting to work or university	Commuting to work or university	Yes	No	No	Health care professionals (Doctor, nurse, pharmacist)	Sometimes	Seldom	Agree	Agree	Strongly Agree	No	No	No	No	No	Yes		No	No	No	No	No	Yes
324		0	en	507879798	7/31/2021 22:45	7/31/2021 22:45		N/A	N/A	N/A																		N/A	N/A	N/A							N/A	N/A	N/A	N/A	N/A	N/A		N/A	N/A	N/A	N/A	N/A	N/A
325	7/31/2021 23:38	7	en	1367739968	7/31/2021 23:20	7/31/2021 23:38	45	N/A	N/A	N/A	Male	75	80	168	Increased	Divorced	0	Beirut	Major city	3	3	University degree/Post graduate	Did not change	Self employed	> 7, 000, 000	A combination of both	A combination of both	No	N/A	Yes	Health care professionals (Doctor, nurse, pharmacist)	Sometimes	Sometimes	Neutral	Agree	Strongly Agree	No	No	No	Yes	No	No		No	No	No	No	No	Yes
326	7/31/2021 23:43	7	ar	753775610	7/31/2021 23:28	7/31/2021 23:43	51	N/A	N/A	N/A	Female	74	70	168	Fluctuated	Married	3	Beirut	Major city	5	5	University degree/Post graduate	I changed my job	Employed	1,000,000 – 2,999,999	Commuting to work or university	Working or studying from home	Yes	No	Yes	Social media (Facebook, Instagram, Twitter, etc..)	Sometimes	Never	Strongly Agree	Strongly Agree	Strongly Agree	No	No	Yes	No	No	No		No	No	Yes	No	No	No
327		0	en	1555239145	7/31/2021 23:43	7/31/2021 23:43		N/A	N/A	N/A																		N/A	N/A	N/A							N/A	N/A	N/A	N/A	N/A	N/A		N/A	N/A	N/A	N/A	N/A	N/A
328	8/1/2021 1:06	7	en	1439394923	8/1/2021 0:57	8/1/2021 1:06	32	N/A	N/A	N/A	Female	82	102	170	Increased	Married	0	Mount Lebanon	Major city	2	5	University degree/Post graduate	Did not change	Self employed	3,000,000 – 4,999,999	Commuting to work or university	Working or studying from home	Yes	No	Yes	Health care professionals (Doctor, nurse, pharmacist)	Always	Frequently	Strongly Agree	Agree	Agree	No	No	No	No	No	Yes		No	No	No	No	No	Yes
329	8/1/2021 2:11	7	en	2138617091	8/1/2021 1:51	8/1/2021 2:11	45	N/A	N/A	N/A	Female	53	43	1.65	Decreased	Married	2	Beirut	Major city	5	5	University degree/Post graduate	I became unemployed	Unemployed				No	N/A	Yes	Health care professionals (Doctor, nurse, pharmacist)	Never	Never	Strongly Agree	Strongly Agree	Strongly Agree	No	No	No	No	No	Yes		No	No	No	No	No	Yes
330	8/1/2021 10:53	7	en	1420470886	8/1/2021 10:33	8/1/2021 10:53	56	N/A	N/A	N/A	Female	56	60	152	Increased	Married	2	Mount Lebanon	Village	4	5	High school or technical school	Did not change	Unemployed				Yes	No	Yes	Health care professionals (Doctor, nurse, pharmacist)	Never	Never	Strongly Agree	Agree	Strongly Agree	No	No	No	No	No	Yes		No	No	No	No	No	Yes
331	8/1/2021 17:10	7	en	308041558	8/1/2021 16:48	8/1/2021 17:10	19	N/A	N/A	N/A	Male	110	90	178	Decreased	Single	0	Mount Lebanon	Major city	4	6	University degree/Post graduate	Did not change	Both employed and a student	< 1,000,000	Working or studying from home	Working or studying from home	No	N/A	No	Browsing the internet	Sometimes	Sometimes	Strongly Agree	Strongly Agree	Strongly Agree	No	No	No	No	No	Yes		No	No	No	No	No	Yes
332		3	en	1466549045	8/1/2021 22:32	8/1/2021 22:36	38	N/A	N/A	N/A	Male	85	85	182	Stayed the same	Married	1	Mount Lebanon	Major city	2	2	University degree/Post graduate	Did not change	Employed				Yes	Yes	Yes							N/A	N/A	N/A	N/A	N/A	N/A		N/A	N/A	N/A	N/A	N/A	N/A
333		3	en	456382765	8/1/2021 23:51	8/1/2021 23:56	41	N/A	N/A	N/A	Female	63	63	168	Stayed the same	Married	1	Beirut	Major city	2	5	University degree/Post graduate	Did not change	Employed	> 7, 000, 000	Working or studying from home		No	N/A	No							N/A	N/A	N/A	N/A	N/A	N/A		N/A	N/A	N/A	N/A	N/A	N/A
334			en	1130068476	8/2/2021 10:12	8/2/2021 10:12		N/A	N/A	N/A																		N/A	N/A	N/A							N/A	N/A	N/A	N/A	N/A	N/A		N/A	N/A	N/A	N/A	N/A	N/A
335		6	en	1968464088	8/2/2021 10:28	8/2/2021 11:27	24	N/A	N/A	N/A	Female	48	47	152	Fluctuated	Single	0	Mount Lebanon	Major city	3	5	University degree/Post graduate	Did not change	Employed	1,000,000 – 2,999,999	Commuting to work or university		Yes	No	No	Browsing the internet	Never	Sometimes	Agree	Agree	Strongly Agree	No	No	No	No	No	Yes		No	No	No	No	No	Yes
336	8/2/2021 10:44	7	ar	1755468806	8/2/2021 10:29	8/2/2021 10:44	32	N/A	N/A	N/A	Female	70	75	160	Increased	Divorced	3	North	Village	7	4	University degree/Post graduate	I was unemployed and got a job	Employed	< 1,000,000	Working or studying from home	Working or studying from home	No	N/A	No	Friends/ Family members	Seldom	Seldom	Strongly Agree	Strongly Agree	Strongly Agree	No	No	No	No	No	Yes		No	No	No	No	No	Yes
337		2	en	832392623	8/2/2021 10:31	8/2/2021 10:34	34	N/A	N/A	N/A																		N/A	N/A	N/A							N/A	N/A	N/A	N/A	N/A	N/A		N/A	N/A	N/A	N/A	N/A	N/A
338	8/2/2021 10:43	7	en	206414505	8/2/2021 10:34	8/2/2021 10:43	42	N/A	N/A	N/A	Female	60	60	162	Stayed the same	Married	2	Mount Lebanon	Major city	4	6	University degree/Post graduate	Did not change	Employed	5,000,000 – 7,000,000	A combination of both	A combination of both	No	N/A	No	Health care professionals (Doctor, nurse, pharmacist)	Sometimes	Seldom	Agree	Neutral	Agree	No	No	No	No	No	Yes		No	No	No	No	No	Yes
339	8/2/2021 11:50	7	en	300462232	8/2/2021 10:37	8/2/2021 11:50	42	N/A	N/A	N/A	Female	68	69	177	Stayed the same	Married	2	Mount Lebanon	Major city	4	5	University degree/Post graduate	Did not change	Employed	> 7, 000, 000	A combination of both	Working or studying from home	No	N/A	No	Browsing the internet	Never	Never	Strongly Agree	Strongly Agree	Strongly Agree	No	No	No	No	No	No	Stress related symptoms	No	No	No	No	No	Yes
340	8/2/2021 10:49	7	en	1705752549	8/2/2021 10:37	8/2/2021 10:49	32	N/A	N/A	N/A	Male	97	97	175	Fluctuated	Married	1	South	Major city	3	3	University degree/Post graduate	Did not change	Employed	1,000,000 – 2,999,999	Commuting to work or university	Commuting to work or university	Yes	No	No	Health care professionals (Doctor, nurse, pharmacist)	Never	Never	Agree	Agree	Strongly Agree	No	No	No	No	No	Yes		No	No	No	No	No	Yes
341	8/2/2021 10:51	7	en	618933960	8/2/2021 10:38	8/2/2021 10:51	24	N/A	N/A	N/A	Female	78	75	156	Decreased	Married	1	Mount Lebanon	Major city	3	4	University degree/Post graduate	Did not change	Employed	3,000,000 – 4,999,999	Working or studying from home	Working or studying from home	Yes	No	No							N/A	N/A	N/A	N/A	N/A	N/A		N/A	N/A	N/A	N/A	N/A	N/A
342	8/2/2021 11:14	7	en	602840889	8/2/2021 10:57	8/2/2021 11:14	22	N/A	N/A	N/A	Female	75	76	167	Stayed the same	Single	0	Mount Lebanon	Suburbs	6	4	University degree/Post graduate	Did not change	Student		Working or studying from home	Working or studying from home	No	N/A	No	Health care professionals (Doctor, nurse, pharmacist)	Never	Never	Agree	Agree	Strongly Agree	No	No	No	No	No	No	I was not diagnosed by a professional doctor however i am a medical student and i know that i suffer from anxiety disorder way before covid	No	No	No	No	No	No
343	8/2/2021 11:08	7	en	1334626126	8/2/2021 10:59	8/2/2021 11:08	38	N/A	N/A	N/A	Female	62	71	165	Increased	Married	2	Beirut	Major city	4	3	University degree/Post graduate	Did not change	Unemployed				No	N/A	No	Health care professionals (Doctor, nurse, pharmacist)	Never	Never	Strongly Agree	Strongly Agree	Strongly Agree	No	No	No	No	No	Yes		No	No	No	No	No	Yes
344	8/2/2021 11:17	7	en	776458384	8/2/2021 11:08	8/2/2021 11:17	31	N/A	N/A	N/A	Female	64	65.5	165	Fluctuated	Married	1	Mount Lebanon	Suburbs	4	6	University degree/Post graduate	Did not change	Unemployed				Yes	No	No	Browsing the internet	Never	Never	Strongly Agree	Agree	Strongly Agree	No	No	No	No	No	Yes		No	No	No	No	No	Yes
345	8/2/2021 11:31	7	en	208609168	8/2/2021 11:12	8/2/2021 11:31	23	N/A	N/A	N/A	Female	48	48	155	Stayed the same	Single	0	Mount Lebanon	Major city	6	4	University degree/Post graduate	Did not change	Self employed	< 1,000,000	A combination of both	A combination of both	No	N/A	No	Browsing the internet	Frequently	Sometimes	Strongly Agree	Strongly Agree	Strongly Agree	No	No	No	No	No	Yes		No	No	No	Yes	Yes	No
346	8/2/2021 13:34	7	en	1587132131	8/2/2021 11:39	8/2/2021 13:34	34	N/A	N/A	N/A	Female	61	65	167	Increased	Married	2	Beirut	Major city	4	5	University degree/Post graduate	Did not change	Employed	5,000,000 – 7,000,000	A combination of both	A combination of both	No	N/A	No							N/A	N/A	N/A	N/A	N/A	N/A		N/A	N/A	N/A	N/A	N/A	N/A
347	8/2/2021 12:32	7	en	415646922	8/2/2021 12:10	8/2/2021 12:32	35	N/A	N/A	N/A	Female	53	53	159	Stayed the same	Married	2	Beirut	Major city	8	6	University degree/Post graduate	Did not change	Unemployed				Yes	No	Yes	Social media (Facebook, Instagram, Twitter, etc..)	Never	Never	Strongly Agree	Strongly Agree	Strongly Agree	No	No	No	No	No	Yes		No	No	No	No	No	Yes
348	8/2/2021 12:41	7	en	507345279	8/2/2021 12:27	8/2/2021 12:41	25	N/A	N/A	N/A	Male	82	87	176	Fluctuated	Single	0	Mount Lebanon	Major city	3	4	University degree/Post graduate	I was unemployed and got a job	Self employed	5,000,000 – 7,000,000	Commuting to work or university	Commuting to work or university	Yes	No	No	Health care professionals (Doctor, nurse, pharmacist)	Never	Never	Neutral	Agree	Strongly Agree	No	No	No	No	No	Yes		No	No	No	No	No	Yes
349	8/2/2021 12:54	7	en	647997185	8/2/2021 12:46	8/2/2021 12:54	25	N/A	N/A	N/A	Female	141.4	130.3	168	Fluctuated	Single	0	Beirut	Major city	1	3	University degree/Post graduate	Did not change	Both employed and a student	1,000,000 – 2,999,999	Working or studying from home	Working or studying from home	No	N/A	No	Social media (Facebook, Instagram, Twitter, etc..)	Sometimes	Never	Strongly Agree	Strongly Agree	Strongly Agree	No	No	No	Yes	Yes	No		No	No	No	No	No	Yes
350		2	en	1158839054	8/2/2021 13:40	8/2/2021 13:41	25	N/A	N/A	N/A																		N/A	N/A	N/A							N/A	N/A	N/A	N/A	N/A	N/A		N/A	N/A	N/A	N/A	N/A	N/A
351		2	en	350504456	8/2/2021 13:46	8/2/2021 13:46	26	N/A	N/A	N/A																		N/A	N/A	N/A							N/A	N/A	N/A	N/A	N/A	N/A		N/A	N/A	N/A	N/A	N/A	N/A
352		2	en	1261455711	8/2/2021 14:14	8/2/2021 14:14	41	N/A	N/A	N/A																		N/A	N/A	N/A							N/A	N/A	N/A	N/A	N/A	N/A		N/A	N/A	N/A	N/A	N/A	N/A
353		3	en	237667499	8/2/2021 14:53	8/2/2021 14:56	44	N/A	N/A	N/A	Female	53	53	160	Stayed the same	Married	3	Mount Lebanon	Major city	5	5	University degree/Post graduate	Did not change	Employed	3,000,000 – 4,999,999	A combination of both	A combination of both	Yes	No	No							N/A	N/A	N/A	N/A	N/A	N/A		N/A	N/A	N/A	N/A	N/A	N/A
354		2	en	625394435	8/2/2021 15:17	8/2/2021 15:17	47	N/A	N/A	N/A																		N/A	N/A	N/A							N/A	N/A	N/A	N/A	N/A	N/A		N/A	N/A	N/A	N/A	N/A	N/A
355	8/2/2021 15:38	7	en	1146605749	8/2/2021 15:28	8/2/2021 15:38	30	N/A	N/A	N/A	Female	66	70	170	Increased	In a relationship	0	Mount Lebanon	Suburbs	1	3	University degree/Post graduate	Did not change	Employed	3,000,000 – 4,999,999	Working or studying from home	Working or studying from home	No	N/A	No	Health care professionals (Doctor, nurse, pharmacist)	Never	Never	Strongly Agree	Strongly Agree	Strongly Agree	No	No	No	Yes	No	No		No	No	No	Yes	No	No
356	8/2/2021 17:30	7	en	1272502321	8/2/2021 15:40	8/2/2021 17:30	27	N/A	N/A	N/A	Female	53	57	150	Fluctuated	Single	0	Beirut	Major city	4	4	University degree/Post graduate	Did not change	Employed	1,000,000 – 2,999,999	A combination of both	Commuting to work or university	Yes	No	No	Health care professionals (Doctor, nurse, pharmacist)	Never	Never	Strongly Agree	Strongly Agree	Strongly Agree	No	No	No	No	No	Yes		No	No	No	No	No	Yes
357		2	en	2133945725	8/2/2021 15:54	8/2/2021 15:54	24	N/A	N/A	N/A																		N/A	N/A	N/A							N/A	N/A	N/A	N/A	N/A	N/A		N/A	N/A	N/A	N/A	N/A	N/A
358			en	1750546219	8/2/2021 16:06	8/2/2021 16:06		N/A	N/A	N/A																		N/A	N/A	N/A							N/A	N/A	N/A	N/A	N/A	N/A		N/A	N/A	N/A	N/A	N/A	N/A
359		3	en	1394957616	8/2/2021 16:46	8/2/2021 16:48	28	N/A	N/A	N/A	Female	63	63	171	Stayed the same	In a relationship	0	Mount Lebanon	Village	5	7	University degree/Post graduate	Did not change	Student		A combination of both	Working or studying from home	No	N/A	Yes							N/A	N/A	N/A	N/A	N/A	N/A		N/A	N/A	N/A	N/A	N/A	N/A
360	8/2/2021 19:05	7	en	241626642	8/2/2021 17:06	8/2/2021 19:05	46	N/A	N/A	N/A																		N/A	N/A	N/A	Health care professionals (Doctor, nurse, pharmacist)	Never	Never	Agree	Agree	Strongly Agree	No	No	No	No	No	Yes		No	No	No	No	No	Yes
361		3	en	1734863659	8/2/2021 17:15	8/2/2021 17:18	41	N/A	N/A	N/A	Female	56	58	150	Stayed the same	Married	3	Mount Lebanon	Village	5	4	University degree/Post graduate	Did not change	Employed	< 1,000,000	Commuting to work or university	Commuting to work or university	Yes	No	No							N/A	N/A	N/A	N/A	N/A	N/A		N/A	N/A	N/A	N/A	N/A	N/A
362			en	553440887	8/2/2021 18:10	8/2/2021 18:10		N/A	N/A	N/A																		N/A	N/A	N/A							N/A	N/A	N/A	N/A	N/A	N/A		N/A	N/A	N/A	N/A	N/A	N/A
363		3	en	1292071794	8/2/2021 18:21	8/2/2021 18:23	27	N/A	N/A	N/A	Female	62	65	162	Increased	In a relationship	0	Mount Lebanon	Village	4	5	University degree/Post graduate	Did not change	Employed	1,000,000 – 2,999,999	Commuting to work or university	Commuting to work or university	Yes	No	No							No	No	No	No	No	No		No	No	No	No	No	No
364	8/2/2021 20:23	7	en	1483796179	8/2/2021 20:09	8/2/2021 20:23	43	N/A	N/A	N/A	Female	58	62	1.59	Fluctuated	Married	2	Mount Lebanon	Major city	4	3	University degree/Post graduate	Did not change	Employed	> 7, 000, 000	A combination of both	Commuting to work or university	No	N/A	Yes	Social media (Facebook, Instagram, Twitter, etc..)	Always	Never	Strongly Agree	Strongly Agree	Strongly Agree	No	No	No	Yes	No	No	Depression maily with long treatment	No	No	No	Yes	No	No
365	8/2/2021 20:31	7	en	2145818707	8/2/2021 20:17	8/2/2021 20:31	24	N/A	N/A	N/A	Male	64	61	177	Decreased	In a relationship	0	Beirut	Major city	3	3	University degree/Post graduate	Did not change	Employed	1,000,000 – 2,999,999	Commuting to work or university	Commuting to work or university	Yes	No	No	Health care professionals (Doctor, nurse, pharmacist)	Never	Never	Strongly Agree	Strongly Agree	Disagree	No	No	No	No	No	Yes		No	No	No	No	No	Yes
366	8/2/2021 20:39	7	en	848302307	8/2/2021 20:29	8/2/2021 20:39	27	N/A	N/A	N/A	Female	58	56	164	Increased	Married	1	Mount Lebanon	Major city	3	3	University degree/Post graduate	Did not change	Student		Working or studying from home	Working or studying from home	No	N/A	No	Social media (Facebook, Instagram, Twitter, etc..)	Never	Never	Strongly Disagree	Strongly Disagree	Agree	No	No	No	No	No	Yes		No	No	No	No	No	Yes
367	8/2/2021 20:43	7	en	1395952827	8/2/2021 20:34	8/2/2021 20:43	27	N/A	N/A	N/A	Female	70	74	172	Increased	In a relationship	0	Mount Lebanon	Village	4	7	University degree/Post graduate	Did not change	Employed	1,000,000 – 2,999,999	A combination of both	A combination of both	Yes	No	No	Newspaper (including online newspapers)	Frequently	Frequently	Agree	Agree	Agree	No	No	No	No	No	Yes		No	No	No	No	No	Yes
368	8/2/2021 22:04	7	en	1222863113	8/2/2021 21:34	8/2/2021 22:04	32	N/A	N/A	N/A	Male	110	92	174	Decreased	Single	0	North	Village	5	7	University degree/Post graduate	Did not change	Employed	1,000,000 – 2,999,999	A combination of both	A combination of both	No	N/A	Yes	Health care professionals (Doctor, nurse, pharmacist)	Frequently	Sometimes	Strongly Agree	Agree	Strongly Agree	No	No	No	No	No	Yes		No	No	No	No	No	No
369	8/2/2021 21:45	7	en	1219772566	8/2/2021 21:37	8/2/2021 21:45	30	N/A	N/A	N/A	Female	100	110	162	Increased	Single	0	Beirut	Major city	3	5	University degree/Post graduate	I was unemployed and got a job	Both employed and a student	1,000,000 – 2,999,999	Working or studying from home	Working or studying from home	Yes	No	No	Social media (Facebook, Instagram, Twitter, etc..)	Never	Never	Agree	Agree	Agree	No	No	No	No	No	Yes		No	No	No	No	No	Yes
370	8/2/2021 22:03	7	en	1346706405	8/2/2021 21:56	8/2/2021 22:03	26	N/A	N/A	N/A	Female	98	91	164	Fluctuated	Single	0	Beirut	Major city	2	3	University degree/Post graduate	Did not change	Employed	1,000,000 – 2,999,999	A combination of both	A combination of both	Yes	No	No	Browsing the internet	Never	Never	Strongly Agree	Strongly Agree	Strongly Agree	No	No	No	No	No	Yes		No	No	No	No	No	Yes
371		4	en	749130896	8/2/2021 22:44	8/2/2021 22:55	42	N/A	N/A	N/A	Male	88	90	176	Decreased	Married	3	Mount Lebanon	Village	6	7	University degree/Post graduate	Did not change	Employed	5,000,000 – 7,000,000	A combination of both	A combination of both	Yes	Yes	Yes	TV/Radio	Seldom	Seldom	Agree	Strongly Agree	Agree	No	No	No	Yes	No	No		No	No	No	Yes	No	No
372	8/3/2021 8:01	7	en	1802751202	8/3/2021 8:00	8/3/2021 8:01	1951	Yes	Yes	Yes																		N/A	N/A	N/A							N/A	N/A	N/A	N/A	N/A	N/A		N/A	N/A	N/A	N/A	N/A	N/A
373	8/3/2021 8:03	7	en	1313328580	8/3/2021 8:03	8/3/2021 8:03	1951	No	No	Yes																		N/A	N/A	N/A							N/A	N/A	N/A	N/A	N/A	N/A		N/A	N/A	N/A	N/A	N/A	N/A
374	8/3/2021 8:05	7	en	1507362471	8/3/2021 8:05	8/3/2021 8:05	1951	No	Yes	No																		N/A	N/A	N/A							N/A	N/A	N/A	N/A	N/A	N/A		N/A	N/A	N/A	N/A	N/A	N/A
375	8/3/2021 9:55	7	en	994000665	8/3/2021 9:36	8/3/2021 9:55	27	N/A	N/A	N/A	Female	48	48	157	Stayed the same	Single	0	South	Major city	5	9	University degree/Post graduate	Did not change	Employed	> 7, 000, 000	Commuting to work or university	Commuting to work or university	No	N/A	No	Health care professionals (Doctor, nurse, pharmacist)	Frequently	Never	Agree	Neutral	Strongly Agree	No	No	No	No	No	Yes		No	No	No	No	No	Yes
376	8/3/2021 9:55	7	en	501657046	8/3/2021 9:36	8/3/2021 9:55	26	N/A	N/A	N/A	Male	84	74	170	Stayed the same	Single	0	Beirut	Major city	0	3	University degree/Post graduate	Did not change	Both employed and a student	> 7, 000, 000	A combination of both	A combination of both	Yes	Yes	No	Colleagues (if your colleague is a health care professional, please choose answer #6)	Never	Never	Strongly Disagree	Strongly Disagree	Strongly Disagree	No	No	No	No	No	Yes		No	No	No	No	No	Yes
377		3	en	797602152	8/3/2021 9:57	8/3/2021 10:02	30	N/A	N/A	N/A	Female	55	55	156	Increased	Single	0	Mount Lebanon	Major city	3	6	University degree/Post graduate	Did not change	Employed	> 7, 000, 000	Commuting to work or university	Commuting to work or university	No	N/A	Yes							N/A	N/A	N/A	N/A	N/A	N/A		N/A	N/A	N/A	N/A	N/A	N/A
378	8/3/2021 10:59	7	en	2097749220	8/3/2021 10:49	8/3/2021 10:59	27	N/A	N/A	N/A	Female	54	50	163	Decreased	In a relationship	0	Mount Lebanon	Village	2	5	University degree/Post graduate	Did not change	Employed	3,000,000 – 4,999,999	Commuting to work or university	Commuting to work or university	No	N/A	No	Health care professionals (Doctor, nurse, pharmacist)	Frequently	Never	Disagree	Neutral	Strongly Agree	No	No	No	No	No	Yes		No	No	No	No	No	Yes
379	8/3/2021 11:01	7	en	1206469095	8/3/2021 10:51	8/3/2021 11:01	32	N/A	N/A	N/A	Male	100	105	180	Increased	Married	1	Beirut	Major city	2	3	University degree/Post graduate	Did not change	Employed	< 1,000,000	Commuting to work or university	Commuting to work or university	No	N/A	No	Health care professionals (Doctor, nurse, pharmacist)	Never	Never	Strongly Agree	Strongly Agree	Strongly Agree	No	No	No	No	No	Yes		No	No	No	No	No	Yes
380	8/3/2021 11:08	7	en	1646439366	8/3/2021 10:55	8/3/2021 11:08	27	N/A	N/A	N/A	Female	56	56	160	Increased	In a relationship	0	Mount Lebanon	Suburbs	4	3	University degree/Post graduate	Did not change	Employed	> 7, 000, 000	A combination of both	Working or studying from home	No	N/A	Yes	Health care professionals (Doctor, nurse, pharmacist)	Sometimes	Sometimes	Strongly Agree	Agree	Strongly Agree	No	No	No	No	No	Yes		No	No	No	No	No	Yes
381		2	en	1208912204	8/3/2021 22:17	8/3/2021 22:17	24	N/A	N/A	N/A																		N/A	N/A	N/A							N/A	N/A	N/A	N/A	N/A	N/A		N/A	N/A	N/A	N/A	N/A	N/A
382	8/4/2021 14:40	7	en	800345970	8/4/2021 14:30	8/4/2021 14:40	33	N/A	N/A	N/A	Female				Increased	Married	1	Beirut	Major city	2	5	University degree/Post graduate	Did not change	Employed	1,000,000 – 2,999,999	Working or studying from home	Working or studying from home	Yes	No	No	Browsing the internet	Never	Never	Strongly Agree	Strongly Agree	Strongly Agree	No	No	No	No	No	Yes		No	No	No	No	No	Yes
383		3	en	1919770875	8/4/2021 15:27	8/4/2021 15:30	22	N/A	N/A	N/A	Female																	N/A	N/A	N/A							N/A	N/A	N/A	N/A	N/A	N/A		N/A	N/A	N/A	N/A	N/A	N/A
384	8/4/2021 19:20	7	en	354797022	8/4/2021 19:08	8/4/2021 19:20	39	N/A	N/A	N/A	Female	71.2	65	164	Decreased	Married	2	South	Major city	4	6	University degree/Post graduate	Did not change	Employed	1,000,000 – 2,999,999	A combination of both	Working or studying from home	No	N/A	Yes	Health care professionals (Doctor, nurse, pharmacist)	Never	Seldom	Strongly Agree	Strongly Agree	Strongly Agree	No	No	No	No	No	Yes		No	No	No	No	No	Yes
385	8/4/2021 19:59	7	en	868920908	8/4/2021 19:38	8/4/2021 19:59	52	N/A	N/A	N/A	Female	110	114	168	Fluctuated	Married	0	Beirut	Major city	26	6	University degree/Post graduate	Did not change	Employed	> 7, 000, 000	A combination of both	A combination of both	Yes	Yes	Yes	Health care professionals (Doctor, nurse, pharmacist)	Seldom	Seldom	Strongly Agree	Agree	Strongly Agree	No	No	No	No	No	Yes		No	No	No	No	No	Yes
386		0	en	388931342	8/4/2021 20:01	8/4/2021 20:01		N/A	N/A	N/A																		N/A	N/A	N/A							N/A	N/A	N/A	N/A	N/A	N/A		N/A	N/A	N/A	N/A	N/A	N/A
387		2	en	1668691525	8/4/2021 20:16	8/4/2021 20:16	28	N/A	N/A	N/A																		N/A	N/A	N/A							N/A	N/A	N/A	N/A	N/A	N/A		N/A	N/A	N/A	N/A	N/A	N/A
388	8/4/2021 20:42	7	en	630421133	8/4/2021 20:34	8/4/2021 20:42	21	N/A	N/A	N/A	Female	48	47	159	Fluctuated	Single	0	Mount Lebanon	Village	3	8	University degree/Post graduate	Did not change	Student		A combination of both	A combination of both	No	N/A	No	Browsing the internet	Sometimes	Sometimes	Agree	Strongly Agree	Agree	No	No	No	No	No	Yes		No	No	No	No	No	Yes
389	8/4/2021 21:29	7	en	659600187	8/4/2021 21:12	8/4/2021 21:29	25	N/A	N/A	N/A	Female	105	116	168	Increased	Single	0	Beqaa	Village	5	6	University degree/Post graduate	Did not change	Employed	1,000,000 – 2,999,999	Working or studying from home	Working or studying from home	No	N/A	No	Social media (Facebook, Instagram, Twitter, etc..)	Sometimes	Seldom	Strongly Agree	Strongly Agree	Strongly Agree	No	No	No	No	No	Yes		No	No	No	No	No	Yes
390	8/4/2021 23:07	7	en	453036897	8/4/2021 22:52	8/4/2021 23:07	24	N/A	N/A	N/A	Female	56	50	157	Decreased	Single	0	South	Village	5	3	University degree/Post graduate	Did not change	Unemployed				No	N/A	No	Health care professionals (Doctor, nurse, pharmacist)	Never	Never	Strongly Agree	Strongly Agree	Strongly Agree	No	Yes	Yes	No	Yes	No	Insomnia	No	No	No	No	Yes	No
391	8/5/2021 9:07	7	en	751602049	8/5/2021 8:57	8/5/2021 9:07	24	N/A	N/A	N/A	Male	85	75	177	Decreased	Single	0	Nabatieh	Village	6	7	University degree/Post graduate	Did not change	Student		Commuting to work or university	Commuting to work or university	No	N/A	No	Health care professionals (Doctor, nurse, pharmacist)	Never	Never	Strongly Agree	Strongly Agree	Strongly Agree	No	No	No	Yes	No	No		No	No	No	No	No	Yes
392	8/5/2021 11:02	7	en	1278614478	8/5/2021 10:49	8/5/2021 11:02	27	N/A	N/A	N/A	Male	63	70	178	Increased	Single	0	Akkar	Village	3	4	University degree/Post graduate	I became unemployed	Unemployed				No	N/A	No	Health care professionals (Doctor, nurse, pharmacist)	Never	Sometimes	Strongly Agree	Strongly Agree	Strongly Agree	No	No	Yes	Yes	No	No		No	No	Yes	Yes	No	No
393	8/5/2021 20:42	7	en	1020832257	8/5/2021 20:35	8/5/2021 20:42	26	N/A	N/A	N/A	Female	58	63	164	Fluctuated	Single	0	Mount Lebanon	Village	2	15	University degree/Post graduate	Did not change	Self employed	< 1,000,000	Working or studying from home	Working or studying from home	No	N/A	No	Health care professionals (Doctor, nurse, pharmacist)	Seldom	Sometimes	Agree	Strongly Agree	Strongly Agree	No	Yes	Yes	No	No	No		No	Yes	Yes	No	No	No
394	8/6/2021 4:14	7	en	1877901398	8/6/2021 4:03	8/6/2021 4:14	28	N/A	N/A	N/A	Female	85	95	167	Increased	Single	0	Mount Lebanon	Suburbs	5	3	University degree/Post graduate	Did not change	Student		Working or studying from home	Working or studying from home	Yes	No	Yes	Health care professionals (Doctor, nurse, pharmacist)	Never	Sometimes	Strongly Agree	Strongly Agree	Strongly Agree	No	No	No	No	No	Yes		No	No	No	No	No	No
395	8/6/2021 7:39	7	en	1085215100	8/6/2021 7:09	8/6/2021 7:39	36	N/A	N/A	N/A	Female	83	78	170	Fluctuated	Married	2	Mount Lebanon	Village	4	4	University degree/Post graduate	Did not change	Employed	3,000,000 – 4,999,999	Commuting to work or university	Commuting to work or university	No	N/A	No	Health care professionals (Doctor, nurse, pharmacist)	Never	Never	Strongly Agree	Strongly Agree	Strongly Agree	No	No	No	No	No	Yes		No	No	No	No	No	Yes
396	8/6/2021 8:06	7	en	1109239193	8/6/2021 7:48	8/6/2021 8:06	47	N/A	N/A	N/A	Female	60	70	163	Increased	Married	1	South	Suburbs	3	6	University degree/Post graduate	Did not change	Employed	> 7, 000, 000	A combination of both	Working or studying from home	No	N/A	No	Health care professionals (Doctor, nurse, pharmacist)	Never	Never	Strongly Agree	Strongly Agree	Strongly Disagree	No	No	No	No	No	Yes		No	No	No	No	No	Yes
397	8/6/2021 8:11	7	en	155557762	8/6/2021 7:58	8/6/2021 8:11	28	N/A	N/A	N/A	Female	58	56	161	Decreased	Single	0	Beirut	Major city	5	3	University degree/Post graduate	Did not change	Employed	3,000,000 – 4,999,999	Commuting to work or university	Commuting to work or university	Yes	No	Yes	Health care professionals (Doctor, nurse, pharmacist)	Never	Never	Strongly Agree	Strongly Agree	Strongly Agree	No	No	No	No	No	Yes		No	No	No	No	No	No
398	8/6/2021 8:07	7	en	729067844	8/6/2021 7:58	8/6/2021 8:07	25	N/A	N/A	N/A	Female	57	57	179	Stayed the same	Single	0	Beirut	Major city	4	5	University degree/Post graduate	Did not change	Student		Commuting to work or university	Commuting to work or university	No	N/A	No	Health care professionals (Doctor, nurse, pharmacist)	Seldom	Never	Strongly Agree	Strongly Agree	Agree	No	No	No	No	No	Yes		No	No	No	No	No	Yes
399		2	en	217326303	8/6/2021 7:59	8/6/2021 8:00	40	N/A	N/A	N/A																		N/A	N/A	N/A							N/A	N/A	N/A	N/A	N/A	N/A		N/A	N/A	N/A	N/A	N/A	N/A
400	8/6/2021 8:10	7	en	2046640905	8/6/2021 7:59	8/6/2021 8:10	43	N/A	N/A	N/A	Female	54	53.5	159	Stayed the same	Married	2	Mount Lebanon	Major city	4	4	University degree/Post graduate	Did not change	Employed	3,000,000 – 4,999,999	A combination of both	A combination of both	Yes	No	No	Health care professionals (Doctor, nurse, pharmacist)	Frequently	Seldom	Agree	Strongly Agree	Strongly Agree	No	No	No	No	No	Yes		No	No	No	No	No	Yes
401	8/6/2021 8:21	7	en	818955649	8/6/2021 7:59	8/6/2021 8:21	44	N/A	N/A	N/A	Male	79	75	173	Decreased	Single		Mount Lebanon	Suburbs	2	4	University degree/Post graduate	Did not change	Employed	> 7, 000, 000	A combination of both	Working or studying from home	No	N/A	No	Friends/ Family members	Seldom	Seldom	Strongly Agree	Strongly Agree	Strongly Agree	No	No	No	No	No	Yes		No	No	No	No	No	Yes
402		4	en	1559864464	8/6/2021 7:59	8/6/2021 8:04	26	N/A	N/A	N/A	Male	72	73	180	Increased	Single	0	Beirut	Major city	6	10	University degree/Post graduate	Did not change	Employed	Zero	Commuting to work or university	Commuting to work or university	No	N/A	No	Health care professionals (Doctor, nurse, pharmacist)	Never	Never	Strongly Agree	Strongly Agree	Strongly Agree	No	No	No	No	No	Yes		No	No	No	No	No	Yes
403	8/6/2021 8:26	7	en	1566696136	8/6/2021 8:00	8/6/2021 8:26	55	N/A	N/A	N/A	Male	73	77	170	Increased	Married	5	Mount Lebanon	Major city	7	4	University degree/Post graduate	Did not change	Employed	3,000,000 – 4,999,999	Commuting to work or university	A combination of both	Yes	No	Yes	Browsing the internet	Never	Never	Agree	Disagree	Strongly Agree	No	No	No	No	No	Yes		No	No	No	No	No	Yes
404	8/6/2021 8:13	7	en	1046616838	8/6/2021 8:00	8/6/2021 8:13	41	N/A	N/A	N/A	Female	62	62	171	Fluctuated	Single	0	Beirut	Major city	3	3	University degree/Post graduate	Did not change	Employed	> 7, 000, 000	A combination of both	Working or studying from home	Yes	No	No	Friends/ Family members	Never	Never	Agree	Agree	Strongly Agree	No	No	No	No	No	Yes		No	No	No	No	No	Yes
405	8/6/2021 8:16	7	en	553516040	8/6/2021 8:00	8/6/2021 8:16	39	N/A	N/A	N/A	Female	68	65	164	Decreased	Single	0	Mount Lebanon	Village	2	4	University degree/Post graduate	Did not change	Both employed and a student	3,000,000 – 4,999,999	A combination of both	A combination of both	No	N/A	No	Newspaper (including online newspapers)	Never	Never	Strongly Agree	Strongly Agree	Strongly Agree	No	No	No	No	No	Yes		No	No	No	No	No	Yes
406	8/6/2021 8:10	7	en	1168950647	8/6/2021 8:00	8/6/2021 8:10	26	N/A	N/A	N/A	Female	76	76	165	Stayed the same	Single	0	Beirut	Major city	4	5	University degree/Post graduate	Did not change	Employed	1,000,000 – 2,999,999	Commuting to work or university	Commuting to work or university	Yes	No	No	Health care professionals (Doctor, nurse, pharmacist)	Frequently	Frequently	Strongly Agree	Agree	Strongly Agree	No	No	No	No	No	Yes		No	No	No	No	No	Yes
407	8/6/2021 8:42	7	en	1337862675	8/6/2021 8:00	8/6/2021 8:42	37	N/A	N/A	N/A	Male	86	77	168	Decreased	Married	3	Beirut	Major city	6	6	University degree/Post graduate	Did not change	Employed	> 7, 000, 000	A combination of both	Working or studying from home	No	N/A	No	Browsing the internet	Sometimes	Seldom	Strongly Agree	Agree	Strongly Agree	No	No	No	No	No	Yes		No	No	No	No	No	Yes
408		4	en	425744408	8/6/2021 8:00	8/6/2021 8:05	29	N/A	N/A	N/A	Male	88	90	183	Increased	Single	0	Beirut	Major city	2	2	University degree/Post graduate	Did not change	Employed	3,000,000 – 4,999,999	A combination of both	Working or studying from home	No	N/A	No	TV/Radio	Never	Never	Neutral	Agree	Strongly Agree	No	No	No	No	No	Yes		No	No	No	No	No	Yes
409	8/6/2021 8:02	7	en	1193436872	8/6/2021 8:01	8/6/2021 8:02	66	Yes	Yes	Yes																		N/A	N/A	N/A							N/A	N/A	N/A	N/A	N/A	N/A		N/A	N/A	N/A	N/A	N/A	N/A
410	8/6/2021 8:35	7	en	421911351	8/6/2021 8:01	8/6/2021 8:35	49	N/A	N/A	N/A	Male	118	116.5	178	Fluctuated	Married	2	Mount Lebanon	Suburbs	1	2	University degree/Post graduate	Did not change	Employed	5,000,000 – 7,000,000	Commuting to work or university	Working or studying from home	No	N/A	Yes	Colleagues (if your colleague is a health care professional, please choose answer #6)	Never	Never	Strongly Agree	Strongly Agree	Strongly Agree	No	No	No	No	No	Yes		No	No	No	No	No	Yes
411		0	en	1945939799	8/6/2021 8:01	8/6/2021 8:01		N/A	N/A	N/A																		N/A	N/A	N/A							N/A	N/A	N/A	N/A	N/A	N/A		N/A	N/A	N/A	N/A	N/A	N/A
412	8/6/2021 8:14	7	en	372931945	8/6/2021 8:01	8/6/2021 8:14	60	N/A	N/A	N/A	Female	60	61	164	Fluctuated	Married	0	Mount Lebanon	Suburbs	2	6	University degree/Post graduate	Did not change	Employed	> 7, 000, 000	A combination of both	Working or studying from home	No	N/A	No	Health care professionals (Doctor, nurse, pharmacist)	Seldom	Seldom	Agree	Agree	Strongly Agree	No	No	No	No	No	Yes		No	No	No	No	No	Yes
413	8/6/2021 8:17	7	en	1645389379	8/6/2021 8:02	8/6/2021 8:17	63	N/A	N/A	N/A	Male	74	74	173	Stayed the same	Married	3	Mount Lebanon	Major city	2	5	University degree/Post graduate	Did not change	Employed	> 7, 000, 000	Commuting to work or university	Commuting to work or university	No	N/A	Yes	Browsing the internet	Never	Never	Strongly Agree	Neutral	Strongly Agree	No	No	No	No	No	Yes		No	No	No	No	No	Yes
414		2	en	1638506697	8/6/2021 8:04	8/6/2021 8:04	35	N/A	N/A	N/A																		N/A	N/A	N/A							N/A	N/A	N/A	N/A	N/A	N/A		N/A	N/A	N/A	N/A	N/A	N/A
415		2	en	1208091069	8/6/2021 8:04	8/6/2021 8:05	21	N/A	N/A	N/A																		N/A	N/A	N/A							N/A	N/A	N/A	N/A	N/A	N/A		N/A	N/A	N/A	N/A	N/A	N/A
416	8/6/2021 8:18	7	en	255344137	8/6/2021 8:05	8/6/2021 8:18	23	N/A	N/A	N/A	Female	55	50	160	Decreased	Single	0	Beirut	Major city	6	3	University degree/Post graduate	Did not change	Student		Working or studying from home	Working or studying from home	Yes	No	No	TV/Radio	Never	Always	Strongly Agree	Strongly Agree	Agree	No	No	No	No	No	Yes		Yes	No	No	No	No	No
417	8/6/2021 8:23	7	en	2079972940	8/6/2021 8:07	8/6/2021 8:23	29	N/A	N/A	N/A	Female	90	85	160	Stayed the same	Single	0	Mount Lebanon	Village	3	4	University degree/Post graduate	I was unemployed and got a job	Both employed and a student	Zero	Working or studying from home	Working or studying from home	No	N/A	Yes	Health care professionals (Doctor, nurse, pharmacist)	Never	Never	Agree	Neutral	Agree	No	No	No	No	No	Yes		No	No	No	No	No	Yes
418	8/6/2021 8:19	7	en	741157154	8/6/2021 8:07	8/6/2021 8:19	23	N/A	N/A	N/A	Male	73	68	174	Decreased	Single	0	Beirut	Major city	1	1	University degree/Post graduate	Did not change	Student		Commuting to work or university	Commuting to work or university	No	N/A	Yes	Health care professionals (Doctor, nurse, pharmacist)	Never	Never	Agree	Strongly Agree	Strongly Agree	No	No	No	Yes	Yes	No	Body focused repetitive behaviors; Body dysmorphia.	No	No	No	No	No	No
419	8/6/2021 9:43	7	en	2124432908	8/6/2021 8:10	8/6/2021 9:43	24	N/A	N/A	N/A	Female	56	53.4	153	Fluctuated	Single	0	Beirut	Major city	3	4	University degree/Post graduate	Did not change	Student		A combination of both	A combination of both	No	N/A	No	Social media (Facebook, Instagram, Twitter, etc..)	Never	Sometimes	Strongly Agree	Agree	Strongly Agree	No	No	No	No	No	Yes		No	No	No	No	No	Yes
420		-1	en	434507335	8/6/2021 8:10	8/6/2021 8:10		N/A	N/A	N/A																		N/A	N/A	N/A							N/A	N/A	N/A	N/A	N/A	N/A		N/A	N/A	N/A	N/A	N/A	N/A
421	8/6/2021 8:25	7	en	767341774	8/6/2021 8:12	8/6/2021 8:25	21	N/A	N/A	N/A	Female	72	76	166	Fluctuated	In a relationship	0	Nabatieh	Village	5	4	University degree/Post graduate	Did not change	Student		A combination of both	A combination of both	No	N/A	No	Browsing the internet	Never	Never	Strongly Agree	Strongly Agree	Strongly Agree	No	No	No	No	No	Yes		No	No	No	No	No	Yes
422		0	en	1892696925	8/6/2021 8:15	8/6/2021 8:15		N/A	N/A	N/A																		N/A	N/A	N/A							N/A	N/A	N/A	N/A	N/A	N/A		N/A	N/A	N/A	N/A	N/A	N/A
423		3	en	772022503	8/6/2021 8:15	8/6/2021 8:17	32	N/A	N/A	N/A	Female	80	82	167	Fluctuated	In a relationship	0	Beirut	Village	1	5	University degree/Post graduate	Did not change	Employed	1,000,000 – 2,999,999	Commuting to work or university	Commuting to work or university	No	N/A	No							N/A	N/A	N/A	N/A	N/A	N/A		N/A	N/A	N/A	N/A	N/A	N/A
424	8/6/2021 8:30	7	en	2066922537	8/6/2021 8:16	8/6/2021 8:30	27	N/A	N/A	N/A	Female	56	53	159	Fluctuated	In a relationship	0	Mount Lebanon	Village	3	4	University degree/Post graduate	Did not change	Employed	1,000,000 – 2,999,999	A combination of both	Commuting to work or university	No	N/A	No	Social media (Facebook, Instagram, Twitter, etc..)	Never	Never	Strongly Disagree	Disagree	Agree	No	No	No	No	No	Yes		No	No	No	No	No	Yes
425	8/6/2021 8:57	7	en	1192742173	8/6/2021 8:18	8/6/2021 8:57	58	N/A	N/A	N/A	Female	70	67	163	Stayed the same	Married	3	Beirut	Major city	4	5	University degree/Post graduate	Did not change	Unemployed				Yes	No	No	TV/Radio	Frequently	Never	Agree	Agree	Agree	No	No	No	No	No	Yes		No	No	No	No	No	Yes
426	8/6/2021 8:18	7	en	1843153743	8/6/2021 8:18	8/6/2021 8:18	65	Yes	Yes	No																		N/A	N/A	N/A							N/A	N/A	N/A	N/A	N/A	N/A		N/A	N/A	N/A	N/A	N/A	N/A
427		-1	en	1650915805	8/6/2021 8:25	8/6/2021 8:25		N/A	N/A	N/A																		N/A	N/A	N/A							N/A	N/A	N/A	N/A	N/A	N/A		N/A	N/A	N/A	N/A	N/A	N/A
428	8/6/2021 8:39	7	en	2069983833	8/6/2021 8:26	8/6/2021 8:39	36	N/A	N/A	N/A	Female	60	65	168	Increased	Single	0	Mount Lebanon	Village	0	3	University degree/Post graduate	I became unemployed	Student		Commuting to work or university	Working or studying from home	No	N/A	Yes	Browsing the internet	Seldom	Never	Strongly Agree	Strongly Agree	Strongly Agree	No	No	No	No	No	No	Cyclothymia	No	No	No	No	No	Yes
429	8/6/2021 8:41	7	en	351143415	8/6/2021 8:29	8/6/2021 8:41	28	N/A	N/A	N/A	Female	52	48	165	Stayed the same	Married	2	Mount Lebanon	Suburbs	4	4	University degree/Post graduate	Did not change	Unemployed				No	N/A	No	Friends/ Family members	Seldom	Never	Strongly Disagree	Agree	Neutral	No	No	No	No	No	Yes		No	No	No	No	Yes	No
430	8/6/2021 8:42	7	en	2024084622	8/6/2021 8:31	8/6/2021 8:42	53	N/A	N/A	N/A	Male	77	81	172	Increased	Married	3	Beirut	Major city	5	5	University degree/Post graduate	Did not change	Employed	5,000,000 – 7,000,000	Commuting to work or university	Commuting to work or university	Yes	No	Yes	TV/Radio	Seldom	Seldom	Agree	Agree	Agree	No	No	No	No	No	Yes		No	No	No	No	No	Yes
431		2	en	395733958	8/6/2021 8:36	8/6/2021 8:36	25	N/A	N/A	N/A																		N/A	N/A	N/A							N/A	N/A	N/A	N/A	N/A	N/A		N/A	N/A	N/A	N/A	N/A	N/A
432	8/6/2021 9:23	7	en	1038939638	8/6/2021 8:46	8/6/2021 9:23	32	N/A	N/A	N/A	Female	74	84	173	Fluctuated	Married	0	Beirut	Major city	3	3	University degree/Post graduate	Did not change	Employed	> 7, 000, 000	A combination of both	Working or studying from home	No	N/A	N/A	Browsing the internet	Never	Never	Strongly Agree	Strongly Agree	Strongly Agree	No	No	No	No	No	Yes		No	No	No	No	No	Yes
433	8/6/2021 9:09	7	en	646166407	8/6/2021 8:50	8/6/2021 9:09	19	N/A	N/A	N/A	Male	66	86	175	Increased	Single	0	Mount Lebanon	Major city	5	6	University degree/Post graduate	Did not change	Student		Working or studying from home	Working or studying from home	Yes	No	No	Browsing the internet	Never	Always	Strongly Agree	Strongly Agree	Agree	No	No	No	Yes	No	No		No	No	No	Yes	Yes	No
434		2	en	960142059	8/6/2021 8:52	8/6/2021 8:52	29	N/A	N/A	N/A																		N/A	N/A	N/A							N/A	N/A	N/A	N/A	N/A	N/A		N/A	N/A	N/A	N/A	N/A	N/A
435	8/6/2021 9:03	7	en	2021507224	8/6/2021 8:57	8/6/2021 9:03	26	N/A	N/A	N/A	Female	48	46.5	169	Fluctuated	Single	0	Mount Lebanon	Major city	4	2	University degree/Post graduate	Did not change	Employed	1,000,000 – 2,999,999	Commuting to work or university	A combination of both	No	N/A	No	Health care professionals (Doctor, nurse, pharmacist)	Frequently	Never	Neutral	Agree	Agree	No	No	No	No	No	Yes		No	No	No	No	No	Yes
436		0	en	1826271272	8/6/2021 8:58	8/6/2021 8:58		N/A	N/A	N/A																		N/A	N/A	N/A							N/A	N/A	N/A	N/A	N/A	N/A		N/A	N/A	N/A	N/A	N/A	N/A
437	8/6/2021 9:09	7	en	820133979	8/6/2021 9:00	8/6/2021 9:09	19	N/A	N/A	N/A	Female	56	58	174	Increased	Single	0	North	Village	4	6	High school or technical school	Did not change	Student		A combination of both	Working or studying from home	Yes	No	No	Social media (Facebook, Instagram, Twitter, etc..)	Sometimes	Sometimes	Disagree	Disagree	Disagree	No	No	No	No	No	Yes		No	No	No	No	No	Yes
438	8/6/2021 9:15	7	en	1911831960	8/6/2021 9:05	8/6/2021 9:15	44	N/A	N/A	N/A	Female	56	57	168	Stayed the same	Married	3	Mount Lebanon	Village	6	6	University degree/Post graduate	Did not change	Employed	5,000,000 – 7,000,000	A combination of both	A combination of both	No	N/A	Yes	Browsing the internet	Never	Never	Strongly Agree	Strongly Agree	Strongly Agree	No	No	No	No	No	Yes		No	No	No	No	No	Yes
439	8/6/2021 9:51	7	en	1238017898	8/6/2021 9:37	8/6/2021 9:51	55	N/A	N/A	N/A	Female	80	74	155	Fluctuated	Married	3	Beirut	Major city	5	4	High school or technical school	Did not change	Employed	1,000,000 – 2,999,999	A combination of both	A combination of both	No	N/A	Yes	Colleagues (if your colleague is a health care professional, please choose answer #6)	Never	Seldom	Agree	Agree	Agree	No	No	No	No	No	Yes		No	No	No	No	No	Yes
440	8/6/2021 10:01	7	en	1526190060	8/6/2021 9:54	8/6/2021 10:01	27	N/A	N/A	N/A	Male	87	95	178	Increased	Single	0	Beirut	Major city	2	1	University degree/Post graduate	Did not change	Both employed and a student	1,000,000 – 2,999,999	Commuting to work or university	Commuting to work or university	No	N/A	Yes	Health care professionals (Doctor, nurse, pharmacist)	Sometimes	Never	Strongly Agree	Agree	Strongly Agree	No	No	No	No	No	Yes		No	No	No	No	No	Yes
441	8/6/2021 10:11	7	en	2062373228	8/6/2021 9:55	8/6/2021 10:11	31	N/A	N/A	N/A	Male	70	70	173	Stayed the same	In a relationship	0	Beirut	Major city	2	6	University degree/Post graduate	I changed my job	Self employed	> 7, 000, 000	Working or studying from home	Working or studying from home	No	N/A	No	Browsing the internet	Seldom	Never	Neutral	Agree	Agree	No	No	No	No	No	Yes		No	No	No	No	No	No
442	8/6/2021 10:14	7	en	1015097214	8/6/2021 10:01	8/6/2021 10:14	24	N/A	N/A	N/A	Female	75	85	150	Increased	Single	0	North	Major city	4	4	University degree/Post graduate	I was unemployed and got a job	Both employed and a student	Zero	A combination of both	A combination of both	No	N/A	No	Health care professionals (Doctor, nurse, pharmacist)	Never	Never	Agree	Agree	Strongly Agree	No	No	No	No	No	Yes		No	No	No	No	No	Yes
443	8/6/2021 12:56	7	en	679174851	8/6/2021 10:44	8/6/2021 12:56	47	N/A	N/A	N/A	Female	48	48	160	Stayed the same	In a relationship	0	Mount Lebanon	Suburbs	1	3	University degree/Post graduate	Did not change	Employed	> 7, 000, 000	A combination of both	Working or studying from home	No	N/A	No	Browsing the internet	Never	Never	Disagree	Disagree	Agree	No	No	No	No	No	Yes		No	No	No	No	No	Yes
444	8/6/2021 11:18	7	en	1006799695	8/6/2021 10:51	8/6/2021 11:18	62	N/A	N/A	N/A	Female	55	53.5	160	Fluctuated	Single	0	Beirut	Major city	1	6	University degree/Post graduate	I became unemployed	Unemployed				No	N/A	Yes	Colleagues (if your colleague is a health care professional, please choose answer #6)	Never	Never	Neutral	Neutral	Strongly Agree	No	No	No	No	No	Yes		No	No	No	No	No	Yes
445	8/6/2021 11:04	7	en	1811818632	8/6/2021 10:52	8/6/2021 11:04	42	N/A	N/A	N/A	Female	52	49	178	Decreased	Married	2	South	Major city	4	7	University degree/Post graduate	Did not change	Self employed	1,000,000 – 2,999,999	Commuting to work or university	Commuting to work or university	No	N/A	No	Browsing the internet	Always	Never	Strongly Agree	Strongly Agree	Strongly Agree	No	No	No	No	No	Yes		No	No	No	No	No	Yes
446	8/6/2021 12:06	7	en	1727296524	8/6/2021 10:52	8/6/2021 12:06	67	Yes	No	No	Male	87	84	174	Increased	Married	3	Beirut	Major city	2	7	University degree/Post graduate	Did not change	Self employed	> 7, 000, 000	Working or studying from home	Working or studying from home	Yes	No	Yes	Browsing the internet	Sometimes	Never	Strongly Agree	Strongly Agree	Strongly Agree	No	No	No	No	No	Yes		No	No	No	No	No	Yes
447	8/6/2021 11:16	7	en	608183785	8/6/2021 11:15	8/6/2021 11:16	80	Yes	Yes	Yes																		N/A	N/A	N/A							N/A	N/A	N/A	N/A	N/A	N/A		N/A	N/A	N/A	N/A	N/A	N/A
448	8/6/2021 11:30	7	en	1479702032	8/6/2021 11:18	8/6/2021 11:30	19	N/A	N/A	N/A	Male	71	63	185	Fluctuated	Single	0	South	Major city	5	2	University degree/Post graduate	Did not change	Student		Commuting to work or university	Working or studying from home	Yes	No	No	Social media (Facebook, Instagram, Twitter, etc..)	Never	Never	Strongly Agree	Strongly Agree	Neutral	No	No	No	No	No	Yes		No	No	No	No	No	No
449			en	1388669107	8/6/2021 11:29	8/6/2021 11:29		N/A	N/A	N/A																		N/A	N/A	N/A							N/A	N/A	N/A	N/A	N/A	N/A		N/A	N/A	N/A	N/A	N/A	N/A
450	8/6/2021 12:20	7	en	1003313783	8/6/2021 11:59	8/6/2021 12:20	52	N/A	N/A	N/A	Female	68	72	172	Increased	Married	2	Mount Lebanon	Major city	4	5	High school or technical school		Unemployed				No	N/A	Yes	Health care professionals (Doctor, nurse, pharmacist)	Sometimes	Sometimes	Strongly Agree	Agree	Strongly Agree	No	No	No	No	No	No	Depression	No	No	No	No	No	Yes
451	8/6/2021 12:34	7	en	896877444	8/6/2021 12:21	8/6/2021 12:34	44	N/A	N/A	N/A	Male	95	100	171	Increased	Married	2	Beirut	Major city	5	4	University degree/Post graduate	I changed my job	Employed	3,000,000 – 4,999,999	A combination of both	A combination of both	Yes	No	No	Friends/ Family members	Frequently	Seldom	Strongly Agree	Strongly Agree	Strongly Agree	No	No	No	No	No	Yes		No	No	No	No	No	Yes
452	8/6/2021 13:54	7	ar	2128537226	8/6/2021 13:40	8/6/2021 13:54	44	N/A	N/A	N/A	Female	73	79	160	Increased	Married	3	South	Suburbs	6	10	University degree/Post graduate	Did not change	Unemployed				No	N/A	Yes	TV/Radio	Seldom	Seldom	Agree	Strongly Agree	Strongly Agree	No	No	No	No	No	Yes		No	No	Yes	No	No	No
453	8/6/2021 13:50	7	en	677651766	8/6/2021 13:49	8/6/2021 13:50	81	Yes	Yes	Yes																		N/A	N/A	N/A							N/A	N/A	N/A	N/A	N/A	N/A		N/A	N/A	N/A	N/A	N/A	N/A
454	8/6/2021 13:54	7	en	982274504	8/6/2021 13:53	8/6/2021 13:54	81	Yes	Yes	Yes																		N/A	N/A	N/A							N/A	N/A	N/A	N/A	N/A	N/A		N/A	N/A	N/A	N/A	N/A	N/A
455	8/6/2021 14:03	7	en	361483058	8/6/2021 13:53	8/6/2021 14:03	39	N/A	N/A	N/A	Male	80	107	180	Increased	Married	4	Beirut	Major city	7	5	University degree/Post graduate	Did not change	Self employed	> 7, 000, 000	Working or studying from home	Working or studying from home	Yes	No	No	Browsing the internet	Sometimes	Seldom	Strongly Agree	Strongly Agree	Agree	No	No	No	Yes	No	No		No	No	No	No	Yes	No
456	8/6/2021 13:56	7	en	1870544768	8/6/2021 13:55	8/6/2021 13:56	81	Yes	Yes	Yes																		N/A	N/A	N/A							N/A	N/A	N/A	N/A	N/A	N/A		N/A	N/A	N/A	N/A	N/A	N/A
457	8/6/2021 15:03	7	en	1067222440	8/6/2021 14:06	8/6/2021 15:03	54	N/A	N/A	N/A	Male	88	98	170	Increased	Married	2	Beirut	Major city	4		University degree/Post graduate	Did not change	Employed	3,000,000 – 4,999,999	Commuting to work or university	Commuting to work or university	No	N/A	Yes	Health care professionals (Doctor, nurse, pharmacist)	Never	Never	Strongly Agree	Strongly Agree	Strongly Agree	No	No	No	No	No	Yes		No	No	No	No	No	Yes
458	8/6/2021 14:14	7	en	1935057693	8/6/2021 14:13	8/6/2021 14:14	67	Yes	Yes	Yes																		N/A	N/A	N/A							N/A	N/A	N/A	N/A	N/A	N/A		N/A	N/A	N/A	N/A	N/A	N/A
459	8/6/2021 14:14	7	en	622294117	8/6/2021 14:14	8/6/2021 14:14	67	Yes	Yes	Yes																		N/A	N/A	N/A							N/A	N/A	N/A	N/A	N/A	N/A		N/A	N/A	N/A	N/A	N/A	N/A
460	8/6/2021 14:15	7	en	2048412379	8/6/2021 14:15	8/6/2021 14:15	67	Yes	Yes	Yes																		N/A	N/A	N/A							N/A	N/A	N/A	N/A	N/A	N/A		N/A	N/A	N/A	N/A	N/A	N/A
461	8/6/2021 15:10	7	en	987343489	8/6/2021 14:56	8/6/2021 15:10	57	N/A	N/A	N/A	Male	94	88	173	Decreased	Married	2	Beirut	Major city	2	4	High school or technical school	Did not change	Employed	5,000,000 – 7,000,000	Working or studying from home	Working or studying from home	No	N/A	Yes	TV/Radio	Sometimes	Sometimes	Agree	Neutral	Agree	No	No	No	No	No	Yes		No	No	No	No	No	Yes
462	8/6/2021 15:13	7	en	367233086	8/6/2021 14:59	8/6/2021 15:13	20	N/A	N/A	N/A	Male	83	72	176	Decreased	Single	0	Mount Lebanon	Suburbs	4	4	High school or technical school	Did not change	Student		Working or studying from home	Working or studying from home	No	N/A	No	Browsing the internet	Never	Never	Strongly Agree	Strongly Agree	Strongly Agree	No	No	No	No	No	Yes		No	No	No	No	No	Yes
463	8/6/2021 17:53	7	en	1832559946	8/6/2021 17:38	8/6/2021 17:53	39	N/A	N/A	N/A	Female	67	62	160	Stayed the same	Married	3	Beirut	Major city	6	9	University degree/Post graduate	Did not change	Self employed	> 7, 000, 000	A combination of both	A combination of both	Yes	No	No	Health care professionals (Doctor, nurse, pharmacist)	Never	Never	Strongly Agree	Strongly Agree	Strongly Agree	No	No	No	No	No	Yes		No	No	No	No	No	Yes
464	8/6/2021 19:01	7	ar	1566944855	8/6/2021 18:44	8/6/2021 19:01	41	N/A	N/A	N/A	Male	84	74	179	Decreased	Married	2	Mount Lebanon	Major city	4	5	High school or technical school	Did not change	Employed	1,000,000 – 2,999,999	Commuting to work or university	Commuting to work or university	No	N/A	No	Browsing the internet	Seldom	Never	Agree	Neutral	Strongly Agree	No	No	No	No	No	Yes		No	No	No	No	No	Yes
465		4	en	676237620	8/6/2021 18:47	8/6/2021 18:53	47	N/A	N/A	N/A	Female	70	76.5	158	Increased	Married	3	Mount Lebanon	Major city	5	12	University degree/Post graduate	Did not change	Unemployed				Yes	No	No	Health care professionals (Doctor, nurse, pharmacist)	Never	Never	Strongly Agree	Strongly Agree	Strongly Agree	No	No	No	No	No	Yes		No	No	No	No	No	Yes
466	8/6/2021 19:24	7	en	186797489	8/6/2021 19:07	8/6/2021 19:24	56	N/A	N/A	N/A	Female	57	57	165	Increased	Married	3	Beirut	Major city	4	4	University degree/Post graduate	Did not change	Unemployed				No	N/A	Yes							N/A	N/A	N/A	N/A	N/A	N/A		N/A	N/A	N/A	N/A	N/A	N/A
467	8/6/2021 20:17	7	en	595604913	8/6/2021 20:16	8/6/2021 20:17	68	Yes	Yes	Yes																		N/A	N/A	N/A							N/A	N/A	N/A	N/A	N/A	N/A		N/A	N/A	N/A	N/A	N/A	N/A
468	8/6/2021 20:49	7	en	1521046191	8/6/2021 20:28	8/6/2021 20:49	52	N/A	N/A	N/A	Female	47	47	158	Stayed the same	Married	1	Mount Lebanon	Suburbs	3	3	University degree/Post graduate	Did not change	Unemployed				No	N/A	Yes	Social media (Facebook, Instagram, Twitter, etc..)	Never	Never	Neutral	Agree	Strongly Agree	No	No	No	No	No	Yes		No	No	No	No	No	Yes
469	8/7/2021 6:55	7	ar	1643204196	8/7/2021 6:55	8/7/2021 6:55	68	Yes	Yes	Yes																		N/A	N/A	N/A							N/A	N/A	N/A	N/A	N/A	N/A		N/A	N/A	N/A	N/A	N/A	N/A
470	8/7/2021 6:57	7	ar	1938748312	8/7/2021 6:56	8/7/2021 6:57	67	No	Yes	No																		N/A	N/A	N/A							N/A	N/A	N/A	N/A	N/A	N/A		N/A	N/A	N/A	N/A	N/A	N/A
471	8/7/2021 7:52	7	en	1280218832	8/7/2021 7:31	8/7/2021 7:52	34	N/A	N/A	N/A	Female	64	61.4	165	Stayed the same	Married	0	Mount Lebanon	Major city	2	3	University degree/Post graduate	Did not change	Employed	1,000,000 – 2,999,999	Commuting to work or university	Commuting to work or university	Yes	No	No	Health care professionals (Doctor, nurse, pharmacist)	Always	Sometimes	Agree	Strongly Agree	Strongly Agree	No	No	No	No	No	Yes		No	No	No	No	No	Yes
472		2	en	1275067345	8/7/2021 8:23	8/7/2021 8:25	25	N/A	N/A	N/A																		N/A	N/A	N/A							N/A	N/A	N/A	N/A	N/A	N/A		N/A	N/A	N/A	N/A	N/A	N/A
473			en	536493548	8/7/2021 9:18	8/7/2021 9:18		N/A	N/A	N/A																		N/A	N/A	N/A							N/A	N/A	N/A	N/A	N/A	N/A		N/A	N/A	N/A	N/A	N/A	N/A
474	8/7/2021 12:26	7	en	590134411	8/7/2021 12:06	8/7/2021 12:26	40	N/A	N/A	N/A	Female	60	67	159	Increased	Married	2	Beirut	Major city	5	5	High school or technical school	Did not change	Employed	1,000,000 – 2,999,999	Commuting to work or university	Commuting to work or university	No	N/A	No	Health care professionals (Doctor, nurse, pharmacist)	Never	Never	Strongly Agree	Strongly Agree	Strongly Agree	No	No	No	No	No	Yes		No	No	No	No	No	Yes
475	8/7/2021 15:00	7	en	2054806910	8/7/2021 14:41	8/7/2021 15:00	54	N/A	N/A	N/A	Female	60	68	165	Increased	Married	3	Beirut	Major city	6	8	University degree/Post graduate	Did not change	Employed	> 7, 000, 000	Working or studying from home	Working or studying from home	No	N/A	Yes	TV/Radio	Sometimes	Sometimes	Strongly Agree	Strongly Agree	Strongly Agree	No	No	No	No	No	Yes		No	No	No	No	No	Yes
476	8/7/2021 19:00	7	en	171700251	8/7/2021 18:41	8/7/2021 19:00	43	N/A	N/A	N/A	Male	87	86	180	Stayed the same	Married	4	Beqaa	Village	6	5	High school or technical school	Did not change	Self employed	1,000,000 – 2,999,999	A combination of both	A combination of both	No	N/A	No	Social media (Facebook, Instagram, Twitter, etc..)	Never	Never	Neutral	Neutral	Agree	No	No	No	No	No	Yes		No	No	No	No	No	Yes
477	8/7/2021 19:10	7	en	296004181	8/7/2021 18:59	8/7/2021 19:10	33	N/A	N/A	N/A	Female	85	73	160	Decreased	Married	1	Mount Lebanon	Major city	2	7	University degree/Post graduate	Did not change	Employed	3,000,000 – 4,999,999	Working or studying from home	Working or studying from home	Yes	No	No	Health care professionals (Doctor, nurse, pharmacist)	Never	Never	Strongly Agree	Strongly Agree	Strongly Agree	No	No	No	No	No	No	Postpartum anxiety	No	No	No	No	No	Yes
478	8/7/2021 21:04	7	en	1364654525	8/7/2021 20:58	8/7/2021 21:04	19	N/A	N/A	N/A	Male	110	90	179	Decreased	Single	0	Mount Lebanon	Major city	4	7	University degree/Post graduate	Did not change	Both employed and a student	< 1,000,000	Working or studying from home	Working or studying from home	No	N/A	No	Health care professionals (Doctor, nurse, pharmacist)	Always	Always	Neutral	Neutral	Agree	No	No	No	No	No	Yes		No	No	No	No	No	Yes
479	8/7/2021 22:34	7	en	377674599	8/7/2021 22:17	8/7/2021 22:34	25	N/A	N/A	N/A	Male	118	115	160	Decreased	Single	0	Beirut	Major city		3	University degree/Post graduate	I was unemployed and got a job	Employed	< 1,000,000	Commuting to work or university	Commuting to work or university	Yes	No	Yes	Health care professionals (Doctor, nurse, pharmacist)	Seldom	Sometimes	Strongly Agree	Agree	Strongly Agree	No	No	No	No	No	No		No	No	No	No	No	No
480	8/7/2021 23:13	7	en	1911600105	8/7/2021 22:47	8/7/2021 23:13	59	N/A	N/A	N/A	Female	48	45	162	Decreased	Married	3	Beirut	Major city	4	3	University degree/Post graduate	I became unemployed	Self employed	5,000,000 – 7,000,000	Working or studying from home	Working or studying from home	No	N/A	Yes	Health care professionals (Doctor, nurse, pharmacist)	Never	Sometimes	Agree	Strongly Agree	Agree	No	No	No	No	No	No	Anxiety, concern about my health. A fear of not being able to run if any blast or catastrophe happens	No	No	No	No	No	No
481	8/7/2021 23:32	7	en	754673272	8/7/2021 23:21	8/7/2021 23:32	59	N/A	N/A	N/A	Female	48	45	162	Decreased	Married	3	Beirut	Major city	4	3	University degree/Post graduate	I became unemployed	Self employed	5,000,000 – 7,000,000	Working or studying from home	Working or studying from home	No	N/A	Yes	Health care professionals (Doctor, nurse, pharmacist)	Never	Sometimes	Agree	Strongly Agree	Agree	No	No	No	No	No	No	Anxiety and fear of not being able to run in case of tragedy	No	No	No	No	No	No
482	8/7/2021 23:58	7	en	2069651911	8/7/2021 23:50	8/7/2021 23:58	28	N/A	N/A	N/A	Female	63	55	161	Decreased	Single	0	Mount Lebanon	Suburbs	6	4	University degree/Post graduate	Did not change	Employed	1,000,000 – 2,999,999	Commuting to work or university	Commuting to work or university	No	N/A	No	Health care professionals (Doctor, nurse, pharmacist)	Never	Never	Agree	Agree	Agree	No	No	No	No	No	Yes		No	No	No	No	No	Yes
483		3	en	808797388	8/7/2021 23:52	8/7/2021 23:55	51	N/A	N/A	N/A	Female	69	75	167	Increased	Married	3	Beirut	Major city	6	5	University degree/Post graduate	I was unemployed and got a job	Employed	1,000,000 – 2,999,999	A combination of both	A combination of both	Yes	No	Yes							N/A	N/A	N/A	N/A	N/A	N/A		N/A	N/A	N/A	N/A	N/A	N/A
484	8/8/2021 0:58	7	en	239469896	8/8/2021 0:46	8/8/2021 0:58	31	N/A	N/A	N/A	Female	56	59	161	Increased	Married	1	South	Village	3	2	University degree/Post graduate	I became unemployed	Unemployed				No	N/A	No	Health care professionals (Doctor, nurse, pharmacist)	Seldom	Sometimes	Strongly Agree	Agree	Strongly Agree	No	No	No	Yes	No	No		No	No	No	No	No	Yes
485	8/8/2021 6:23	7	en	1702755032	8/8/2021 6:07	8/8/2021 6:23	46.5	N/A	N/A	N/A	Female	85	74.5	168.5	Decreased	Single	0	Beirut	Major city	1	5	High school or technical school	Did not change	Employed	1,000,000 – 2,999,999	A combination of both	Working or studying from home	No	N/A	Yes	Health care professionals (Doctor, nurse, pharmacist)	Never	Sometimes	Strongly Agree	Strongly Agree	Agree	Yes	No	Yes	Yes	No	No		Yes	No	Yes	Yes	Yes	No
486	8/8/2021 8:05	7	en	442004360	8/8/2021 7:52	8/8/2021 8:05	41	N/A	N/A	N/A	Female	86	70	156	Decreased	Married	0	Mount Lebanon	Major city	1	4	University degree/Post graduate	I changed my job	Employed	> 7, 000, 000	A combination of both	A combination of both	No	N/A	No	Browsing the internet	Never	Sometimes	Neutral	Strongly Agree	Agree	No	No	No	No	No	Yes		No	No	No	No	No	Yes
487	8/8/2021 9:08	7	en	947674726	8/8/2021 8:52	8/8/2021 9:08	30	N/A	N/A	N/A	Male	97	98	188	Stayed the same	Single	0	South	Major city	5	5	University degree/Post graduate	I changed my job	Employed	> 7, 000, 000	Working or studying from home	Working or studying from home	No	N/A	No	TV/Radio	Sometimes	Seldom	Strongly Agree	Strongly Agree	Strongly Agree	No	No	No	No	No	Yes		No	No	No	No	No	Yes
488	8/8/2021 10:30	7	ar	754115006	8/8/2021 10:17	8/8/2021 10:30	30	N/A	N/A	N/A	Female	60	61	165	Fluctuated	Married	2	Mount Lebanon	Suburbs	4	7	University degree/Post graduate	Did not change	Self employed	1,000,000 – 2,999,999	Working or studying from home	Working or studying from home	No	N/A	No	Browsing the internet	Never	Never	Neutral	Strongly Agree	Agree	No	No	No	No	No	Yes		No	No	No	No	No	Yes
489	8/8/2021 11:54	7	en	1765353168	8/8/2021 11:53	8/8/2021 11:54	70	Yes	Yes	Yes																		N/A	N/A	N/A							N/A	N/A	N/A	N/A	N/A	N/A		N/A	N/A	N/A	N/A	N/A	N/A
490	8/8/2021 11:58	7	en	741962009	8/8/2021 11:58	8/8/2021 11:58	70	Yes	Yes	Yes																		N/A	N/A	N/A							N/A	N/A	N/A	N/A	N/A	N/A		N/A	N/A	N/A	N/A	N/A	N/A
491	8/8/2021 12:56	7	en	2014496266	8/8/2021 12:41	8/8/2021 12:56	25	N/A	N/A	N/A	Female	70	68	171	Stayed the same	In a relationship	0	North	Major city	4	4	University degree/Post graduate	Did not change	Self employed	< 1,000,000	A combination of both	A combination of both	Yes	No	No	Social media (Facebook, Instagram, Twitter, etc..)	Frequently	Seldom	Agree	Agree	Agree	No	No	No	No	No	Yes		No	No	No	No	No	Yes
492	8/8/2021 13:38	7	en	1931576732	8/8/2021 13:21	8/8/2021 13:38	43	N/A	N/A	N/A	Female	63	67	165	Increased	Married	3	Beirut	Suburbs	3	6	University degree/Post graduate	Did not change	Unemployed				No	N/A	No	TV/Radio	Never	Never	Strongly Agree	Agree	Strongly Agree	No	No	No	No	No	No		No	No	No	Yes	Yes	No
493		2	ar	155637436	8/8/2021 13:50	8/8/2021 13:50	43	N/A	N/A	N/A																		N/A	N/A	N/A							N/A	N/A	N/A	N/A	N/A	N/A		N/A	N/A	N/A	N/A	N/A	N/A
494	8/8/2021 14:06	7	ar	1798201144	8/8/2021 13:54	8/8/2021 14:06	46	N/A	N/A	N/A	Male	75		178	Stayed the same	Married		Beirut	Major city	2	3	University degree/Post graduate	Did not change	Self employed	1,000,000 – 2,999,999	A combination of both	A combination of both	No	N/A	Yes	Browsing the internet	Always	Always	Strongly Agree	Strongly Agree	Strongly Agree	No	Yes	No	No	No	No		No	Yes	No	No	No	No
495	8/8/2021 15:10	7	ar	1430267546	8/8/2021 14:55	8/8/2021 15:10	40	N/A	N/A	N/A	Female	76	71	160	Decreased	Married	2	Mount Lebanon	Village	3	4	University degree/Post graduate	I became unemployed	Unemployed				Yes	No	Yes	Health care professionals (Doctor, nurse, pharmacist)	Sometimes	Sometimes	Agree	Strongly Agree	Agree	No	No	No	No	No	Yes		No	No	No	No	No	Yes
496	8/8/2021 15:19	7	en	1910443853	8/8/2021 15:09	8/8/2021 15:19	24	N/A	N/A	N/A	Female	43	40	162	Decreased	Single	0	Beirut	Major city	5		University degree/Post graduate	Did not change	Both employed and a student	Zero	A combination of both	A combination of both	Yes	No	No	Health care professionals (Doctor, nurse, pharmacist)	Sometimes	Never	Agree	Strongly Agree	Agree	No	No	No	No	No	Yes		No	No	No	No	No	Yes
497	8/8/2021 15:46	7	en	363002505	8/8/2021 15:37	8/8/2021 15:46	34	N/A	N/A	N/A	Male	71	72	175	Fluctuated	In a relationship	0	Beirut	Major city	3	5	University degree/Post graduate	Did not change	Employed	3,000,000 – 4,999,999	A combination of both	Working or studying from home	No	N/A	No	Browsing the internet	Seldom	Never	Neutral	Agree	Strongly Agree	No	No	No	No	No	Yes		No	No	No	No	No	Yes
498	8/8/2021 22:57	7	en	481266272	8/8/2021 22:42	8/8/2021 22:57	38	N/A	N/A	N/A	Female	80	90	150	Increased	Married	1	Beirut	Major city	5	4	University degree/Post graduate	Did not change	Employed	1,000,000 – 2,999,999	A combination of both	Working or studying from home	No	N/A	No	Health care professionals (Doctor, nurse, pharmacist)	Sometimes	Never	Strongly Agree	Strongly Agree	Strongly Agree	No	No	No	No	No	Yes		No	No	No	No	No	Yes
499		3	ar	1710321489	8/9/2021 6:50	8/9/2021 6:51	38	N/A	N/A	N/A																		N/A	N/A	N/A							N/A	N/A	N/A	N/A	N/A	N/A		N/A	N/A	N/A	N/A	N/A	N/A
500		2	en	1136936957	8/9/2021 16:55	8/9/2021 16:55	61	N/A	N/A	N/A																		N/A	N/A	N/A							N/A	N/A	N/A	N/A	N/A	N/A		N/A	N/A	N/A	N/A	N/A	N/A
501	8/9/2021 20:54	7	en	1663473106	8/9/2021 20:40	8/9/2021 20:54	33	N/A	N/A	N/A	Male	96	96	184	Stayed the same	Single	0	Mount Lebanon	Major city	2	3	University degree/Post graduate	Did not change	Employed	1,000,000 – 2,999,999	A combination of both	A combination of both	No	N/A	No	Health care professionals (Doctor, nurse, pharmacist)	Sometimes	Frequently	Strongly Agree	Strongly Agree	Strongly Agree	No	No	No	No	No	Yes		No	No	No	No	No	Yes
502		-1	en	278141208	8/9/2021 20:41	8/9/2021 20:42		N/A	N/A	N/A																		N/A	N/A	N/A							N/A	N/A	N/A	N/A	N/A	N/A		N/A	N/A	N/A	N/A	N/A	N/A
503	8/9/2021 20:59	7	en	881362311	8/9/2021 20:42	8/9/2021 20:59	60	N/A	N/A	N/A	Male	72	72	169	Stayed the same	Married	1	Beirut	Major city	3	4	University degree/Post graduate	Did not change	Employed	1,000,000 – 2,999,999	A combination of both	A combination of both	No	N/A	No	Newspaper (including online newspapers)	Frequently	Seldom	Agree	Agree	Agree	No	No	No	No	No	Yes		No	No	No	No	No	Yes
504			en	761268621	8/9/2021 20:49	8/9/2021 20:49		N/A	N/A	N/A																		N/A	N/A	N/A							N/A	N/A	N/A	N/A	N/A	N/A		N/A	N/A	N/A	N/A	N/A	N/A
505		0	en	501583890	8/9/2021 21:02	8/9/2021 21:02		N/A	N/A	N/A																		N/A	N/A	N/A							N/A	N/A	N/A	N/A	N/A	N/A		N/A	N/A	N/A	N/A	N/A	N/A
506		0	ar	1188845442	8/9/2021 21:05	8/9/2021 21:06		N/A	N/A	N/A																		N/A	N/A	N/A							N/A	N/A	N/A	N/A	N/A	N/A		N/A	N/A	N/A	N/A	N/A	N/A
507			en	686264317	8/9/2021 21:09	8/9/2021 21:09		N/A	N/A	N/A																		N/A	N/A	N/A							N/A	N/A	N/A	N/A	N/A	N/A		N/A	N/A	N/A	N/A	N/A	N/A
508	8/9/2021 22:04	7	en	1631979776	8/9/2021 21:27	8/9/2021 22:04	41	N/A	N/A	N/A	Male	85	82	183	Decreased	Married	2	Mount Lebanon	Major city	4	3	University degree/Post graduate	Did not change	Employed	1,000,000 – 2,999,999	A combination of both	Working or studying from home	No	N/A	No	Social media (Facebook, Instagram, Twitter, etc..)	Never	Never	Agree	Agree	Agree	No	No	No	No	No	Yes		No	No	No	No	No	Yes
509	8/9/2021 21:37	7	en	268242995	8/9/2021 21:27	8/9/2021 21:37	56	N/A	N/A	N/A	Female	87	87	165	Stayed the same	Married	1	Beirut	Major city		3	University degree/Post graduate	Did not change	Employed	1,000,000 – 2,999,999	Working or studying from home	Working or studying from home	No	N/A	Yes							N/A	N/A	N/A	N/A	N/A	N/A		N/A	N/A	N/A	N/A	N/A	N/A
510	8/9/2021 21:42	7	en	839103896	8/9/2021 21:36	8/9/2021 21:42	65	Yes	Yes	No																		N/A	N/A	N/A							N/A	N/A	N/A	N/A	N/A	N/A		N/A	N/A	N/A	N/A	N/A	N/A
511	8/9/2021 21:55	7	ar	1954666482	8/9/2021 21:50	8/9/2021 21:55	65	No	No	No																		N/A	N/A	N/A							N/A	N/A	N/A	N/A	N/A	N/A		N/A	N/A	N/A	N/A	N/A	N/A
512	8/9/2021 22:33	7	ar	1709194234	8/9/2021 21:58	8/9/2021 22:33	65	Yes	No	No	Male	93	94	182	Stayed the same	Married	2	South	Village	1	4	University degree/Post graduate	Did not change	Employed	3,000,000 – 4,999,999	A combination of both	Working or studying from home	No	N/A	Yes	TV/Radio	Sometimes	Sometimes	Agree	Neutral	Agree	No	No	No	No	No	Yes		No	No	No	No	No	Yes
513		0	en	1574646098	8/9/2021 22:03	8/9/2021 22:03		N/A	N/A	N/A																		N/A	N/A	N/A							N/A	N/A	N/A	N/A	N/A	N/A		N/A	N/A	N/A	N/A	N/A	N/A
514	8/9/2021 22:19	7	en	1772643490	8/9/2021 22:04	8/9/2021 22:19	58	N/A	N/A	N/A	Male	97	93	185	Decreased	Married	2	Beirut	Major city	4	4	University degree/Post graduate	Did not change	Employed	1,000,000 – 2,999,999	A combination of both	A combination of both	No	N/A	Yes	Browsing the internet	Always	Sometimes	Agree	Agree	Agree	No	No	No	No	No	Yes		No	No	No	Yes	No	No
515		2	en	755500782	8/9/2021 22:05	8/9/2021 22:06	41	N/A	N/A	N/A																		N/A	N/A	N/A							N/A	N/A	N/A	N/A	N/A	N/A		N/A	N/A	N/A	N/A	N/A	N/A
516	8/10/2021 1:21	7	en	95204387	8/10/2021 1:20	8/10/2021 1:21	67	Yes	Yes	Yes																		N/A	N/A	N/A							N/A	N/A	N/A	N/A	N/A	N/A		N/A	N/A	N/A	N/A	N/A	N/A
517	8/10/2021 13:00	7	en	1039711180	8/10/2021 12:51	8/10/2021 13:00	52	N/A	N/A	N/A	Male	81	82	174	Stayed the same	Married	3	Beirut	Major city	6	5	University degree/Post graduate	Did not change	Employed	> 7, 000, 000	Commuting to work or university	Commuting to work or university	Yes	No	Yes	Health care professionals (Doctor, nurse, pharmacist)	Sometimes	Sometimes	Strongly Agree	Strongly Agree	Strongly Agree	No	No	No	No	No	Yes		No	No	No	No	No	Yes
518	8/10/2021 14:21	7	en	721962325	8/10/2021 14:04	8/10/2021 14:21	59	N/A	N/A	N/A	Female	71	66.5	163	Decreased	Married	3	Mount Lebanon	Village	6	7	University degree/Post graduate	I became unemployed	Unemployed				No	N/A	Yes	Health care professionals (Doctor, nurse, pharmacist)	Never	Never	Strongly Agree	Strongly Agree	Strongly Agree	No	No	No	No	No	Yes		No	No	No	No	No	Yes
519	8/10/2021 15:14	7	en	1614192112	8/10/2021 15:01	8/10/2021 15:14	54	N/A	N/A	N/A	Female	71	68	165	Decreased	Married	3	Beirut	Major city	3	7	University degree/Post graduate	I became unemployed	Unemployed				No	N/A	No	Browsing the internet	Seldom	Seldom	Strongly Agree	Strongly Agree	Strongly Agree	No	No	No	No	No	Yes		No	No	No	No	No	Yes
520		2	en	1055074631	8/10/2021 16:51	8/10/2021 16:51	32	N/A	N/A	N/A																		N/A	N/A	N/A							N/A	N/A	N/A	N/A	N/A	N/A		N/A	N/A	N/A	N/A	N/A	N/A
521	8/10/2021 17:28	7	en	152223604	8/10/2021 17:10	8/10/2021 17:28	28	N/A	N/A	N/A	Female	64	59	164	Decreased	Married	1	Mount Lebanon	Suburbs	2	4	University degree/Post graduate	Did not change	Employed	1,000,000 – 2,999,999	A combination of both	A combination of both	Yes	No	No	Health care professionals (Doctor, nurse, pharmacist)	Never	Never	Agree	Agree	Agree	No	No	No	No	No	Yes		No	No	No	No	No	Yes
522	8/10/2021 19:40	7	en	1957598767	8/10/2021 19:20	8/10/2021 19:40	59	N/A	N/A	N/A	Female	62	60	168	Decreased	Married	2	Beirut	Major city	3	4	University degree/Post graduate	Did not change	Self employed	> 7, 000, 000	A combination of both	A combination of both	No	N/A	Yes	Health care professionals (Doctor, nurse, pharmacist)	Never	Never	Strongly Disagree	Strongly Disagree	Strongly Agree	No	No	No	No	No	Yes		No	No	No	No	No	Yes
523	8/10/2021 21:15	7	en	153276642	8/10/2021 21:02	8/10/2021 21:15	50	N/A	N/A	N/A	Male	82	82	182	Stayed the same	Divorced	3	Beirut	Major city	1	4	University degree/Post graduate	Did not change	Employed	> 7, 000, 000	Commuting to work or university	Commuting to work or university	Yes	No	No	Health care professionals (Doctor, nurse, pharmacist)	Seldom	Never	Disagree	Disagree	Strongly Agree	No	No	No	No	No	Yes		No	No	No	No	No	Yes
524		-1	en	876686416	8/11/2021 22:30	8/11/2021 22:30		N/A	N/A	N/A																		N/A	N/A	N/A							N/A	N/A	N/A	N/A	N/A	N/A		N/A	N/A	N/A	N/A	N/A	N/A
525		2	en	1085179253	8/12/2021 13:08	8/12/2021 13:08	46	N/A	N/A	N/A																		N/A	N/A	N/A							N/A	N/A	N/A	N/A	N/A	N/A		N/A	N/A	N/A	N/A	N/A	N/A
526	8/13/2021 8:39	7	en	964731132	8/13/2021 8:26	8/13/2021 8:39	57	N/A	N/A	N/A	Female	74	70	171	Decreased	Married	2	Beirut	Major city	4	6	University degree/Post graduate	Did not change	Employed	5,000,000 – 7,000,000	A combination of both	Working or studying from home	No	N/A	No	Health care professionals (Doctor, nurse, pharmacist)	Never	Never	Strongly Agree	Strongly Agree	Strongly Agree	No	No	No	No	No	Yes		No	No	No	No	No	Yes
527	8/13/2021 8:30	7	en	1311382247	8/13/2021 8:27	8/13/2021 8:30	66	Yes	Yes	Yes																		N/A	N/A	N/A							N/A	N/A	N/A	N/A	N/A	N/A		N/A	N/A	N/A	N/A	N/A	N/A
528		3	en	1049975773	8/13/2021 8:27	8/13/2021 8:29	29	N/A	N/A	N/A	Female	52	54	161	Fluctuated	In a relationship	0	Beirut	Major city	5	3	University degree/Post graduate	Did not change	Employed	3,000,000 – 4,999,999	Commuting to work or university	Commuting to work or university	No	N/A	No							N/A	N/A	N/A	N/A	N/A	N/A		N/A	N/A	N/A	N/A	N/A	N/A
529		2	en	1253081794	8/13/2021 8:27	8/13/2021 8:28	33	N/A	N/A	N/A																		N/A	N/A	N/A							N/A	N/A	N/A	N/A	N/A	N/A		N/A	N/A	N/A	N/A	N/A	N/A
530	8/13/2021 8:36	7	en	2109699250	8/13/2021 8:28	8/13/2021 8:36	52	N/A	N/A	N/A	Female	60	65	162	Increased	Married	1	Beirut	Major city	4	6	University degree/Post graduate	Did not change	Employed	5,000,000 – 7,000,000	A combination of both	A combination of both	No	N/A	No	Browsing the internet	Never	Frequently	Agree	Agree	Strongly Agree	No	No	No	No	No	Yes		No	No	No	No	No	Yes
531	8/13/2021 8:41	7	en	1540871708	8/13/2021 8:28	8/13/2021 8:41	23	N/A	N/A	N/A	Female	55	52	157	Stayed the same	In a relationship	0	Beirut	Major city	5	5	University degree/Post graduate	Did not change	Both employed and a student	1,000,000 – 2,999,999	A combination of both	A combination of both	No	N/A	No	Health care professionals (Doctor, nurse, pharmacist)	Sometimes	Never	Strongly Agree	Strongly Agree	Strongly Agree	No	No	No	No	No	Yes		No	No	No	No	No	Yes
532	8/13/2021 9:09	7	en	343306909	8/13/2021 8:29	8/13/2021 9:09	25	N/A	N/A	N/A	Female	67	65	167	Stayed the same	Single	0	Beirut	Major city	3	5	University degree/Post graduate	Did not change	Employed	1,000,000 – 2,999,999	Commuting to work or university	Commuting to work or university	Yes	No	No	Browsing the internet	Never	Never	Agree	Agree	Agree	No	No	No	No	No	Yes		No	No	No	No	No	Yes
533	8/13/2021 8:45	7	en	245693005	8/13/2021 8:29	8/13/2021 8:45	35	N/A	N/A	N/A	Male	95	99	180	Increased	Married	1	Beirut	Major city	2	4	University degree/Post graduate	Did not change	Employed	> 7, 000, 000	Working or studying from home	Working or studying from home	Yes	No	No	Health care professionals (Doctor, nurse, pharmacist)	Always	Frequently	Strongly Agree	Strongly Agree	Strongly Agree	No	No	No	No	No	Yes		No	No	No	No	No	Yes
534	8/13/2021 8:30	7	en	1097221428	8/13/2021 8:30	8/13/2021 8:30	67	Yes	Yes	Yes																		N/A	N/A	N/A							N/A	N/A	N/A	N/A	N/A	N/A		N/A	N/A	N/A	N/A	N/A	N/A
535	8/13/2021 8:51	7	en	198425999	8/13/2021 8:30	8/13/2021 8:51	32	N/A	N/A	N/A	Female	53	55	164	Increased	Married	2	Beirut	Major city	4	3	University degree/Post graduate	Did not change	Unemployed				No	N/A	No	Health care professionals (Doctor, nurse, pharmacist)	Never	Never	Strongly Agree	Strongly Agree	Strongly Agree	No	No	No	No	No	Yes		No	No	No	No	No	Yes
536		2	en	38006417	8/13/2021 8:30	8/13/2021 8:30	35	N/A	N/A	N/A																		N/A	N/A	N/A							N/A	N/A	N/A	N/A	N/A	N/A		N/A	N/A	N/A	N/A	N/A	N/A
537	8/13/2021 8:31	7	en	298871467	8/13/2021 8:31	8/13/2021 8:31	67	Yes	Yes	No																		N/A	N/A	N/A							N/A	N/A	N/A	N/A	N/A	N/A		N/A	N/A	N/A	N/A	N/A	N/A
538		4	en	1478573798	8/13/2021 8:31	8/13/2021 8:38	46	N/A	N/A	N/A	Male	89	81	183	Decreased	Married	2	Beirut	Major city	5	7	University degree/Post graduate	I became unemployed	Self employed	< 1,000,000	Working or studying from home	Working or studying from home	No	N/A	Yes	Health care professionals (Doctor, nurse, pharmacist)	Always	Always	Agree	Agree	Agree	Yes	No	No	No	No	No		Yes	No	No	No	No	No
539		2	en	896320916	8/13/2021 8:31	8/13/2021 8:32	30	N/A	N/A	N/A																		N/A	N/A	N/A							N/A	N/A	N/A	N/A	N/A	N/A		N/A	N/A	N/A	N/A	N/A	N/A
540	8/13/2021 8:33	7	en	1025006024	8/13/2021 8:31	8/13/2021 8:33	66	Yes	Yes	Yes																		N/A	N/A	N/A							N/A	N/A	N/A	N/A	N/A	N/A		N/A	N/A	N/A	N/A	N/A	N/A
541	8/13/2021 8:45	7	en	1735394646	8/13/2021 8:31	8/13/2021 8:45	67	Yes	No	No	Male	102	98	182	Decreased	Married	1	Beirut	Major city	3	6	University degree/Post graduate	Did not change	Employed	3,000,000 – 4,999,999	Commuting to work or university	Commuting to work or university	No	N/A	Yes	Browsing the internet	Always	Frequently	Strongly Agree	Agree	Strongly Agree	No	No	No	No	No	Yes		No	No	No	No	No	Yes
542	8/13/2021 8:46	7	en	491801132	8/13/2021 8:34	8/13/2021 8:46	1951	Yes	No	No	Male	98	92	175	Decreased	Married	4	Nabatieh	Major city	2	7	University degree/Post graduate	Did not change	Employed	5,000,000 – 7,000,000	A combination of both	Working or studying from home	No	N/A	Yes	Health care professionals (Doctor, nurse, pharmacist)	Never	Never	Neutral	Neutral	Agree	No	No	No	No	No	Yes		No	No	No	No	No	Yes
543	8/13/2021 8:45	7	en	1469352957	8/13/2021 8:36	8/13/2021 8:45	21	N/A	N/A	N/A	Female	84	74	165	Fluctuated	In a relationship	0	Nabatieh	Village	5	4	University degree/Post graduate	Did not change	Student		A combination of both	A combination of both	No	N/A	No	Health care professionals (Doctor, nurse, pharmacist)	Never	Never	Strongly Agree	Strongly Agree	Strongly Agree	No	No	No	No	No	Yes		No	No	No	No	No	Yes
544	8/13/2021 8:57	7	en	262141112	8/13/2021 8:40	8/13/2021 8:57	29	N/A	N/A	N/A	Female	76.5	79.5	168	Increased	Single	0	South	Major city	8	7	University degree/Post graduate	I was unemployed and got a job	Employed	> 7, 000, 000	Working or studying from home	Working or studying from home	No	N/A	No	Health care professionals (Doctor, nurse, pharmacist)	Never	Sometimes	Strongly Agree	Neutral	Strongly Agree	No	No	No	No	No	Yes		No	No	No	No	No	Yes
545	8/13/2021 9:09	7	en	1281899882	8/13/2021 8:41	8/13/2021 9:09	30	N/A	N/A	N/A	Female	65	59	150	Decreased	Divorced	0	Beirut	Major city	1	2	University degree/Post graduate	Did not change	Employed	5,000,000 – 7,000,000	A combination of both	Working or studying from home	Yes	Yes	No	Browsing the internet	Never	Never	Neutral	Disagree	Agree	No	No	No	No	No	Yes		No	No	No	No	No	Yes
546	8/13/2021 9:00	7	en	771930104	8/13/2021 8:42	8/13/2021 9:00	47	N/A	N/A	N/A	Male	90	88	168	Decreased	Married	3	Beirut	Major city	5	4	University degree/Post graduate	Did not change	Employed	1,000,000 – 2,999,999	A combination of both	A combination of both	Yes	No	No	Health care professionals (Doctor, nurse, pharmacist)	Sometimes	Sometimes	Strongly Agree	Strongly Agree	Strongly Agree	No	No	No	No	No	Yes		No	No	No	No	No	Yes
547	8/13/2021 8:56	7	en	1277963417	8/13/2021 8:42	8/13/2021 8:56	46	N/A	N/A	N/A	Male	75	72	168	Fluctuated	Married	2	Beirut	Major city	5	5	University degree/Post graduate	Did not change	Employed	3,000,000 – 4,999,999	Commuting to work or university	Commuting to work or university	No	N/A	Yes	Health care professionals (Doctor, nurse, pharmacist)	Sometimes	Frequently	Strongly Agree	Agree	Strongly Agree	No	No	No	No	No	Yes		No	No	No	No	No	Yes
548	8/13/2021 9:20	7	en	1300794773	8/13/2021 8:44	8/13/2021 9:20	38	N/A	N/A	N/A	Male	100	113	185	Increased	Married	2	Beirut	Major city	4	3	University degree/Post graduate	Did not change	Employed	1,000,000 – 2,999,999	Commuting to work or university	Commuting to work or university	No	N/A	No	Browsing the internet	Never	Never	Agree	Agree	Agree	No	No	Yes	No	No	No		No	No	Yes	No	No	No
549	8/13/2021 8:59	7	en	1018215429	8/13/2021 8:45	8/13/2021 8:59	33	N/A	N/A	N/A	Female	49	4968	168	Decreased	Married	0	Beirut	Major city	1	2	University degree/Post graduate	Did not change	Employed	1,000,000 – 2,999,999	Commuting to work or university	Commuting to work or university	Yes	No	No	Health care professionals (Doctor, nurse, pharmacist)	Sometimes	Never	Neutral	Neutral	Strongly Agree	No	No	No	Yes	No	No		No	No	No	No	No	Yes
550	8/13/2021 8:58	7	en	2133048285	8/13/2021 8:45	8/13/2021 8:58	24	N/A	N/A	N/A	Female	50	60	158	Increased	Single	0	South	Major city	6	5	University degree/Post graduate	I was unemployed and got a job	Both employed and a student	5,000,000 – 7,000,000	Working or studying from home	Working or studying from home	No	N/A	No	Browsing the internet	Sometimes	Frequently	Agree	Strongly Agree	Agree	Yes	No	No	No	No	No	In 2012 and it was treated	No	No	No	No	No	Yes
551	8/13/2021 8:59	7	en	1175191486	8/13/2021 8:49	8/13/2021 8:59	52	N/A	N/A	N/A	Female	59	54	166	Decreased	Married	1	Beirut	Major city	3	5	University degree/Post graduate	Did not change	Employed	5,000,000 – 7,000,000	A combination of both	A combination of both	No	N/A	No	Browsing the internet	Never	Sometimes	Agree	Agree	Agree	No	No	No	No	No	Yes		No	No	No	No	No	Yes
552		2	en	2137789498	8/13/2021 8:49	8/13/2021 8:49	24	N/A	N/A	N/A																		N/A	N/A	N/A							N/A	N/A	N/A	N/A	N/A	N/A		N/A	N/A	N/A	N/A	N/A	N/A
553		0	en	1116654049	8/13/2021 8:51	8/13/2021 8:51		N/A	N/A	N/A																		N/A	N/A	N/A							N/A	N/A	N/A	N/A	N/A	N/A		N/A	N/A	N/A	N/A	N/A	N/A
554	8/13/2021 9:06	7	en	1371196412	8/13/2021 8:54	8/13/2021 9:06	33	N/A	N/A	N/A	Female	78	80	175	Stayed the same	Married	3	Beirut	Major city	5	4	University degree/Post graduate	Did not change	Employed	3,000,000 – 4,999,999	Commuting to work or university	Commuting to work or university	Yes	No	Yes	Health care professionals (Doctor, nurse, pharmacist)	Seldom	Sometimes	Strongly Agree	Strongly Agree	Strongly Agree	No	No	No	No	No	Yes		No	No	No	No	No	Yes
555	8/13/2021 8:55	7	en	601301904	8/13/2021 8:55	8/13/2021 8:55	81	Yes	Yes	Yes																		N/A	N/A	N/A							N/A	N/A	N/A	N/A	N/A	N/A		N/A	N/A	N/A	N/A	N/A	N/A
556		4	en	1430092292	8/13/2021 8:55	8/13/2021 9:03	46	N/A	N/A	N/A	Female	75	70	162	Decreased	Married	4	Beirut	Major city	6	5	High school or technical school	Did not change	Employed	5,000,000 – 7,000,000	Commuting to work or university	Commuting to work or university	No	N/A	No	Health care professionals (Doctor, nurse, pharmacist)	Frequently	Sometimes	Strongly Agree	Strongly Agree	Strongly Agree	No	No	No	No	No	Yes		No	No	No	No	No	Yes
557	8/13/2021 9:08	7	en	1595433996	8/13/2021 8:57	8/13/2021 9:08	43	N/A	N/A	N/A	Female	54	53	164	Stayed the same	In a relationship	0	Beirut	Major city	3	3	University degree/Post graduate	Did not change	Employed	> 7, 000, 000	A combination of both	Working or studying from home	No	N/A	No	Social media (Facebook, Instagram, Twitter, etc..)	Never	Never	Strongly Agree	Strongly Agree	Strongly Agree	No	No	No	No	No	Yes		No	No	No	No	No	Yes
558		4	ar	1525435888	8/13/2021 8:58	8/13/2021 9:11	48	N/A	N/A	N/A	Male	88	92	173	Increased	Married	3	Mount Lebanon	Major city	5	3	University degree/Post graduate	Did not change	Employed	1,000,000 – 2,999,999	Commuting to work or university	Commuting to work or university	No	N/A	No	Social media (Facebook, Instagram, Twitter, etc..)	Never	Never	Strongly Agree	Strongly Agree	Strongly Agree	No	No	No	No	No	Yes		No	No	No	No	No	Yes
559	8/13/2021 9:14	7	en	595368346	8/13/2021 9:07	8/13/2021 9:14	21	N/A	N/A	N/A	Female	67	70	165	Increased	In a relationship	0	Beirut	Major city	5	5	University degree/Post graduate	Did not change	Employed	< 1,000,000	A combination of both	Working or studying from home	Yes	No	No	Social media (Facebook, Instagram, Twitter, etc..)	Seldom	Always	Strongly Agree	Strongly Agree	Strongly Agree	No	No	No	No	No	Yes		No	No	No	No	No	Yes
560	8/13/2021 9:26	7	en	555446931	8/13/2021 9:13	8/13/2021 9:26	54	N/A	N/A	N/A	Female	71	68	165	Decreased	Married	3	Beirut	Major city	3	7	University degree/Post graduate	I became unemployed	Unemployed				No	N/A	No	Browsing the internet	Never	Never	Strongly Agree	Strongly Agree	Strongly Agree	No	No	No	No	No	Yes		No	No	No	No	No	Yes
561		2	en	879841743	8/13/2021 9:18	8/13/2021 9:19	42	N/A	N/A	N/A																		N/A	N/A	N/A							N/A	N/A	N/A	N/A	N/A	N/A		N/A	N/A	N/A	N/A	N/A	N/A
562	8/13/2021 9:39	7	en	992207655	8/13/2021 9:20	8/13/2021 9:39	29	N/A	N/A	N/A	Female	62	58	161	Decreased	Married	1	Mount Lebanon	Suburbs	2	4	University degree/Post graduate	I became unemployed	Unemployed				No	N/A	No	TV/Radio	Never	Never	Agree	Strongly Agree	Neutral	No	No	No	No	No	Yes		No	No	No	No	No	Yes
563			en	609876407	8/13/2021 9:27	8/13/2021 9:27		N/A	N/A	N/A																		N/A	N/A	N/A							N/A	N/A	N/A	N/A	N/A	N/A		N/A	N/A	N/A	N/A	N/A	N/A
564	8/13/2021 9:34	7	en	371865605	8/13/2021 9:29	8/13/2021 9:34	22	N/A	N/A	N/A	Female	47	49	151	Increased	Single	0	Beirut	Major city	5	4	University degree/Post graduate	Did not change	Employed	> 7, 000, 000	Working or studying from home	Working or studying from home	No	N/A	Yes	Social media (Facebook, Instagram, Twitter, etc..)	Seldom	Frequently	Strongly Agree	Strongly Agree	Strongly Agree	No	No	No	No	No	Yes		No	No	No	No	No	Yes
565	8/13/2021 9:57	7	ar	921301431	8/13/2021 9:42	8/13/2021 9:57	35	N/A	N/A	N/A	Female	64	60	161	Increased	Married	2	Beirut	Major city	4	6	University degree/Post graduate	Did not change	Self employed	5,000,000 – 7,000,000	Commuting to work or university	A combination of both	Yes	No	No	Browsing the internet	Frequently	Seldom	Strongly Agree	Strongly Agree	Strongly Agree	No	No	No	No	No	Yes		No	No	No	No	No	Yes
566	8/13/2021 10:17	7	en	279985704	8/13/2021 9:52	8/13/2021 10:17	24	N/A	N/A	N/A	Female	59	55	158	Decreased	Married	0	Mount Lebanon	Major city	2	2	University degree/Post graduate		Employed	3,000,000 – 4,999,999	A combination of both	A combination of both	No	N/A	No	Health care professionals (Doctor, nurse, pharmacist)	Never	Never	Strongly Agree	Strongly Agree	Strongly Agree	No	No	No	No	No	Yes		No	No	No	No	No	Yes
567	8/13/2021 10:04	7	en	313262924	8/13/2021 9:53	8/13/2021 10:04	56	N/A	N/A	N/A	Female	50	48	158	Decreased	Divorced	2	Mount Lebanon	Suburbs	3	6	University degree/Post graduate	I was unemployed and got a job	Self employed	3,000,000 – 4,999,999	Working or studying from home	Working or studying from home	Yes	No	No	Browsing the internet	Never	Never	Strongly Agree	Strongly Agree	Strongly Agree	No	No	No	No	No	Yes		No	No	No	No	No	Yes
568		2	en	489871833	8/13/2021 9:56	8/13/2021 10:00	32	N/A	N/A	N/A																		N/A	N/A	N/A							N/A	N/A	N/A	N/A	N/A	N/A		N/A	N/A	N/A	N/A	N/A	N/A
569	8/13/2021 10:09	7	en	26677800	8/13/2021 9:58	8/13/2021 10:09	44	N/A	N/A	N/A	Male	99	109	172	Increased	Married	2	Beirut	Major city	5	6	University degree/Post graduate	Did not change	Self employed	> 7, 000, 000	A combination of both	Working or studying from home	No	N/A	No	TV/Radio	Seldom	Seldom	Strongly Agree	Strongly Agree	Strongly Agree	No	No	No	No	No	Yes		No	No	No	No	No	Yes
570	8/13/2021 10:21	7	ar	1008260062	8/13/2021 9:59	8/13/2021 10:21	23	N/A	N/A	N/A	Female	74	72	162	Fluctuated	Single	0	North	Major city	7	5	University degree/Post graduate	I became unemployed	Student		Working or studying from home	Working or studying from home	No	N/A	Yes	Browsing the internet	Frequently	Seldom	Agree	Agree	Agree	No	No	No	No	No	No	اكتئاب ليس حاد	No	No	No	No	No	No
571	8/13/2021 10:02	7	en	979798753	8/13/2021 10:01	8/13/2021 10:02	67	Yes	Yes	No																		N/A	N/A	N/A							N/A	N/A	N/A	N/A	N/A	N/A		N/A	N/A	N/A	N/A	N/A	N/A
572	8/13/2021 10:16	7	en	1606184578	8/13/2021 10:05	8/13/2021 10:16	67	Yes	No	No	Male	84	86	174	Increased	Married	3	Beirut	Major city	2	7	University degree/Post graduate	Did not change	Self employed	> 7, 000, 000	A combination of both	A combination of both	Yes	No	Yes	Browsing the internet	Sometimes	Never	Strongly Agree	Strongly Agree	Strongly Agree	No	No	No	No	No	Yes		No	No	No	No	No	Yes
573		2	en	1224339461	8/13/2021 10:22	8/13/2021 10:23	50	N/A	N/A	N/A																		N/A	N/A	N/A							N/A	N/A	N/A	N/A	N/A	N/A		N/A	N/A	N/A	N/A	N/A	N/A
574	8/13/2021 11:07	7	en	178171159	8/13/2021 10:34	8/13/2021 11:07	27	N/A	N/A	N/A	Female	69	66	162	Fluctuated	Married	2	Mount Lebanon	Suburbs	4	5	University degree/Post graduate	Did not change	Unemployed				Yes	No	No	Browsing the internet	Never	Seldom	Agree	Agree	Agree	No	No	No	No	No	Yes		No	No	No	No	No	Yes
575	8/13/2021 10:51	7	en	1177626457	8/13/2021 10:39	8/13/2021 10:51	33	N/A	N/A	N/A	Male	86	87	180	Fluctuated	Married	0	Beirut	Major city	2	4	University degree/Post graduate	Did not change	Self employed	> 7, 000, 000	Working or studying from home	Working or studying from home	No	N/A	Yes	Health care professionals (Doctor, nurse, pharmacist)	Sometimes	Sometimes	Strongly Agree	Strongly Agree	Strongly Agree	No	No	No	Yes	Yes	No		No	No	No	No	No	No
576	8/13/2021 11:01	7	en	2006342509	8/13/2021 10:45	8/13/2021 11:01	36	N/A	N/A	N/A	Female	72	78	178	Increased	Married	3	Mount Lebanon	Village	5	4	University degree/Post graduate	Did not change	Unemployed				Yes	No	No	Browsing the internet	Frequently	Never	Neutral	Neutral	Agree	No	No	No	No	No	Yes		No	No	No	No	No	Yes
577		2	en	1327802169	8/13/2021 12:05	8/13/2021 12:05	44	N/A	N/A	N/A																		N/A	N/A	N/A							N/A	N/A	N/A	N/A	N/A	N/A		N/A	N/A	N/A	N/A	N/A	N/A
578	8/13/2021 13:23	7	en	661663538	8/13/2021 13:21	8/13/2021 13:23	80	Yes	Yes	Yes																		N/A	N/A	N/A							N/A	N/A	N/A	N/A	N/A	N/A		N/A	N/A	N/A	N/A	N/A	N/A
579	8/13/2021 13:24	7	en	1099988178	8/13/2021 13:23	8/13/2021 13:24	72	Yes	Yes	Yes																		N/A	N/A	N/A							N/A	N/A	N/A	N/A	N/A	N/A		N/A	N/A	N/A	N/A	N/A	N/A
580		0	en	1359499113	8/13/2021 13:25	8/13/2021 13:25		N/A	N/A	N/A																		N/A	N/A	N/A							N/A	N/A	N/A	N/A	N/A	N/A		N/A	N/A	N/A	N/A	N/A	N/A
581	8/13/2021 13:51	7	en	1346951984	8/13/2021 13:50	8/13/2021 13:51	67	Yes	Yes	Yes																		N/A	N/A	N/A							N/A	N/A	N/A	N/A	N/A	N/A		N/A	N/A	N/A	N/A	N/A	N/A
582	8/13/2021 14:15	7	en	196982635	8/13/2021 14:04	8/13/2021 14:15	34	N/A	N/A	N/A	Female	89	74	167	Decreased	Single	0	Beirut	Major city	2	5	University degree/Post graduate	Did not change	Employed	1,000,000 – 2,999,999	Working or studying from home	Working or studying from home	No	N/A	Yes	Browsing the internet	Sometimes	Sometimes	Agree	Agree	Agree	No	No	No	No	No	Yes		No	No	No	No	No	Yes
583	8/13/2021 16:47	7	en	1913587787	8/13/2021 16:14	8/13/2021 16:47	60	N/A	N/A	N/A	Female	63	60	158	Stayed the same	Married	3	Mount Lebanon	Major city	5	5	University degree/Post graduate	Did not change	Self employed		Working or studying from home	Working or studying from home	N/A	N/A	N/A	Health care professionals (Doctor, nurse, pharmacist)	Frequently	Frequently	Strongly Agree	Disagree	Strongly Agree	No	No	No	No	No	No	Hypothyroidism	No	No	No	No	No	No
584	8/13/2021 20:28	7	en	780637967	8/13/2021 20:02	8/13/2021 20:28	63	N/A	N/A	N/A	Female	84	76	171	Decreased	Married	3	Mount Lebanon	Suburbs	4	4	High school or technical school	Did not change	Unemployed				No	N/A	Yes	TV/Radio	Frequently	Frequently	Strongly Agree	Agree	Agree	No	No	No	No	No	Yes		No	No	No	No	No	Yes
585	8/13/2021 20:50	7	en	986589108	8/13/2021 20:22	8/13/2021 20:50	42	N/A	N/A	N/A	Female	66	62	162	Decreased	Married	1	Mount Lebanon	Major city	4	5	High school or technical school	I became unemployed	Unemployed				No	N/A	No	TV/Radio	Never	Never	Disagree	Disagree	Strongly Agree	No	No	No	No	No	Yes		No	No	No	No	No	Yes
586	8/13/2021 21:45	7	en	465626508	8/13/2021 21:31	8/13/2021 21:45	38	N/A	N/A	N/A	Female	59	57	169	Decreased	Single	0	Mount Lebanon	Suburbs	4	5	University degree/Post graduate	Did not change	Employed	5,000,000 – 7,000,000	A combination of both	Working or studying from home	Yes	No	No	Browsing the internet	Seldom	Frequently	Agree	Agree	Agree	No	No	No	No	No	Yes		No	No	No	No	No	Yes
587	8/13/2021 22:10	7	en	993533188	8/13/2021 21:56	8/13/2021 22:10	32	N/A	N/A	N/A											5	University degree/Post graduate	Did not change	Unemployed				No	N/A	No	Health care professionals (Doctor, nurse, pharmacist)	Always	Sometimes	Strongly Agree	Strongly Agree	Strongly Agree	No	No	No	No	No	Yes		No	No	No	No	No	Yes
588	8/13/2021 22:05	7	en	1571344730	8/13/2021 22:04	8/13/2021 22:05	65	Yes	Yes	Yes																		N/A	N/A	N/A							N/A	N/A	N/A	N/A	N/A	N/A		N/A	N/A	N/A	N/A	N/A	N/A
589	8/13/2021 22:18	7	en	1805916984	8/13/2021 22:06	8/13/2021 22:18	64	N/A	N/A	N/A	Male	94	84	170	Decreased	Married	3	South	Village	5	6	University degree/Post graduate	I became unemployed	Unemployed				No	N/A	Yes	Health care professionals (Doctor, nurse, pharmacist)	Never	Never	Neutral	Agree	Agree	No	No	No	No	No	Yes		No	No	No	No	No	Yes
590	8/13/2021 22:11	7	en	1672077318	8/13/2021 22:07	8/13/2021 22:11	81	Yes	Yes	No																		N/A	N/A	N/A							N/A	N/A	N/A	N/A	N/A	N/A		N/A	N/A	N/A	N/A	N/A	N/A
591	8/13/2021 23:19	7	en	1663823713	8/13/2021 23:07	8/13/2021 23:19	33	N/A	N/A	N/A	Female	67	62	163	Decreased	Single	0	South	Major city	2	2	University degree/Post graduate	Did not change	Employed	1,000,000 – 2,999,999	Commuting to work or university	Working or studying from home	No	N/A	No	Health care professionals (Doctor, nurse, pharmacist)	Never	Never	Agree	Neutral	Agree	No	No	No	No	No	Yes		No	No	No	No	No	Yes
592		4	en	785211655	8/13/2021 23:41	8/13/2021 23:44	63	N/A	N/A	N/A	Female	84	90	160	Increased	Married	3	Beirut	Major city	4	4	University degree/Post graduate	I became unemployed	Unemployed				No	N/A	No	TV/Radio	Never	Sometimes	Strongly Agree	Strongly Agree	Strongly Agree	No	No	No	No	No	Yes		No	No	No	No	No	No
593	8/14/2021 0:53	7	en	553809023	8/14/2021 0:27	8/14/2021 0:53	46	N/A	N/A	N/A	Female	98	87	174	Decreased	Married	2	Beirut	Major city	4	7	University degree/Post graduate	Did not change	Unemployed				No	N/A	No	TV/Radio	Seldom	Frequently	Strongly Agree	Strongly Agree	Strongly Agree	No	No	No	No	No	Yes		No	No	No	No	No	Yes
594	8/14/2021 5:33	7	en	953837497	8/14/2021 5:21	8/14/2021 5:33	34	N/A	N/A	N/A	Female	65	67		Fluctuated	Married	2	Beirut	Major city	4	8	University degree/Post graduate	Did not change	Employed	1,000,000 – 2,999,999	A combination of both	A combination of both	Yes	No	No	Newspaper (including online newspapers)	Sometimes	Frequently	Neutral	Agree	Strongly Agree	No	No	No	No	No	Yes		No	No	No	No	No	Yes
595		-1	en	1540502665	8/14/2021 8:20	8/14/2021 8:21	40	N/A	N/A	N/A	Male																	N/A	N/A	N/A							N/A	N/A	N/A	N/A	N/A	N/A		N/A	N/A	N/A	N/A	N/A	N/A
596		0	en	1042146027	8/14/2021 9:19	8/14/2021 9:19		N/A	N/A	N/A																		N/A	N/A	N/A							N/A	N/A	N/A	N/A	N/A	N/A		N/A	N/A	N/A	N/A	N/A	N/A
597	8/14/2021 12:05	7	en	1443123376	8/14/2021 11:47	8/14/2021 12:05	55	N/A	N/A	N/A	Female	109	99	167	Decreased	Married	1	North	Suburbs	3	6	University degree/Post graduate	Did not change	Unemployed				No	N/A	Yes	Browsing the internet	Sometimes	Sometimes	Strongly Agree	Strongly Agree	Strongly Agree	No	No	No	No	No	No	Mild depression	No	No	No	No	No	No
598	8/14/2021 16:57	7	en	63294165	8/14/2021 16:47	8/14/2021 16:57	37	N/A	N/A	N/A	Female	47	47	154	Stayed the same	Divorced	2	Beirut	Major city	4	3	University degree/Post graduate	I changed my job	Employed	> 7, 000, 000	Commuting to work or university	Commuting to work or university	No	N/A	No	Health care professionals (Doctor, nurse, pharmacist)	Always		Strongly Agree	Strongly Agree	Strongly Agree	No	No	No	No	No	Yes		No	No	No	No	No	Yes
599	8/14/2021 19:45	7	en	802525345	8/14/2021 19:44	8/14/2021 19:45	65	Yes	Yes	No																		N/A	N/A	N/A							N/A	N/A	N/A	N/A	N/A	N/A		N/A	N/A	N/A	N/A	N/A	N/A
600	8/14/2021 19:47	7	en	425656750	8/14/2021 19:46	8/14/2021 19:47	65	Yes	Yes	No																		N/A	N/A	N/A							N/A	N/A	N/A	N/A	N/A	N/A		N/A	N/A	N/A	N/A	N/A	N/A
601			en	457647187	8/14/2021 20:34	8/14/2021 20:34		N/A	N/A	N/A																		N/A	N/A	N/A							N/A	N/A	N/A	N/A	N/A	N/A		N/A	N/A	N/A	N/A	N/A	N/A
602		3	en	1715441581	8/14/2021 22:48	8/14/2021 22:51	29	N/A	N/A	N/A	Female	57	54	160	Stayed the same	Married	1	Beirut	Major city	3	3	University degree/Post graduate	Did not change	Employed	1,000,000 – 2,999,999	A combination of both	A combination of both	Yes	No	No							N/A	N/A	N/A	N/A	N/A	N/A		N/A	N/A	N/A	N/A	N/A	N/A
603		3	en	288544103	8/15/2021 7:29	8/15/2021 7:33	60	N/A	N/A	N/A	Female	70	70	170	Stayed the same	Married	3	Mount Lebanon	Suburbs	2	7	University degree/Post graduate	Did not change	Unemployed				No	N/A	Yes							N/A	N/A	N/A	N/A	N/A	N/A		N/A	N/A	N/A	N/A	N/A	N/A
604	8/15/2021 12:41	7	en	574050260	8/15/2021 12:18	8/15/2021 12:41	37	N/A	N/A	N/A	Female	53	53.5	164	Stayed the same	Married	0	Mount Lebanon	Suburbs	2	5	University degree/Post graduate	Did not change	Both employed and a student	> 7, 000, 000	Working or studying from home	Working or studying from home	No	N/A	Yes	Browsing the internet	Never	Seldom	Strongly Agree	Strongly Agree	Strongly Agree	No	No	No	No	No	Yes		No	No	No	No	No	Yes
605	8/15/2021 22:24	7	en	568569865	8/15/2021 21:46	8/15/2021 22:24	51	N/A	N/A	N/A	Female	114	114	168	Stayed the same	Married	0	Beirut	Major city	2	5	University degree/Post graduate	Did not change	Employed	> 7, 000, 000	A combination of both	A combination of both	Yes	Yes	Yes	Health care professionals (Doctor, nurse, pharmacist)	Sometimes	Frequently	Strongly Agree	Agree	Strongly Agree	No	No	No	No	No	Yes		No	No	No	No	No	Yes
606	8/16/2021 10:41	7	en	560623363	8/16/2021 10:29	8/16/2021 10:41	39	N/A	N/A	N/A	Female	60	62	158	Increased	Married	3	Beirut	Major city	5	6	University degree/Post graduate	Did not change	Both employed and a student	> 7, 000, 000	A combination of both	Working or studying from home	No	N/A	No	Health care professionals (Doctor, nurse, pharmacist)	Never	Never	Strongly Disagree	Strongly Agree	Agree	No	No	No	No	No	Yes		No	No	No	No	No	Yes
607	8/16/2021 19:40	7	en	195286616	8/16/2021 19:25	8/16/2021 19:40	75	Yes	No	No	Male	71	68	167			2	Mount Lebanon	Major city	2	6	University degree/Post graduate	Did not change	Unemployed				No	N/A	No	Social media (Facebook, Instagram, Twitter, etc..)	Seldom	Seldom	Neutral	Neutral	Agree	No	No	No	No	No	Yes		No	No	No	No	No	Yes
608		3	en	1531212129	8/17/2021 0:00	8/17/2021 0:02	26	N/A	N/A	N/A	Female	57	53	1.57	Decreased	Single	0	Beirut	Major city	3	3	University degree/Post graduate	Did not change	Student		Working or studying from home	A combination of both	No	N/A	Yes							N/A	N/A	N/A	N/A	N/A	N/A		N/A	N/A	N/A	N/A	N/A	N/A
609		1	en	1180099404	8/17/2021 7:13	8/17/2021 7:13	75	N/A	N/A	N/A																		N/A	N/A	N/A							N/A	N/A	N/A	N/A	N/A	N/A		N/A	N/A	N/A	N/A	N/A	N/A
610		3	en	349929499	8/17/2021 13:46	8/17/2021 13:52	57	N/A	N/A	N/A	Female	57	56.5	162	Stayed the same	Married	2	Mount Lebanon	Suburbs	2	6	University degree/Post graduate	Did not change	Employed	3,000,000 – 4,999,999	Working or studying from home	Commuting to work or university	Yes	No	No							N/A	N/A	N/A	N/A	N/A	N/A		N/A	N/A	N/A	N/A	N/A	N/A
611	8/18/2021 10:17	7	en	835208998	8/18/2021 9:58	8/18/2021 10:17	50	N/A	N/A	N/A	Female	89	86.9	164	Decreased	Married	2	Mount Lebanon	Major city	4	2	University degree/Post graduate	Did not change	Unemployed				No	N/A	Yes	Health care professionals (Doctor, nurse, pharmacist)	Always	Always	Strongly Agree	Strongly Agree	Strongly Agree	No	No	No	No	No	No	Breast Cancer	No	No	No	No	No	Yes
612	8/18/2021 10:38	7	en	742762354	8/18/2021 10:23	8/18/2021 10:38	51	N/A	N/A	N/A	Female	59	56	164	Decreased	Married	3	Mount Lebanon	Village	5	3	High school or technical school	Did not change	Employed	5,000,000 – 7,000,000	A combination of both	A combination of both	No	N/A	No	Browsing the internet	Never	Never	Neutral	Agree	Agree	No	No	No	No	No	Yes		No	No	No	No	No	Yes
613		3	ar	1161016982	8/18/2021 14:02	8/18/2021 14:26	40	N/A	N/A	N/A	Female	80	90	170	Increased	Married	2	Mount Lebanon	Suburbs	5	5	High school or technical school	I became unemployed	Unemployed				No	N/A	Yes							N/A	N/A	N/A	N/A	N/A	N/A		N/A	N/A	N/A	N/A	N/A	N/A
614		4	en	2088207086	8/20/2021 1:49	8/20/2021 1:55	41	N/A	N/A	N/A	Male	97	94	177	Decreased	Married	2	Mount Lebanon	Village	4	8	University degree/Post graduate	Did not change	Employed	> 7, 000, 000	A combination of both	A combination of both	Yes	No	Yes	Health care professionals (Doctor, nurse, pharmacist)	Seldom	Seldom	Strongly Agree	Agree	Strongly Agree	No	No	No	No	No	No	Behcets	No	No	No	No	No	Yes
615	8/20/2021 9:01	7	en	1063775846	8/20/2021 8:47	8/20/2021 9:01	35	N/A	N/A	N/A	Male	100	89	179	Fluctuated	In a relationship	0	Mount Lebanon	Suburbs	4	4	University degree/Post graduate	Did not change	Employed	> 7, 000, 000	Working or studying from home	A combination of both	No	N/A	Yes	Social media (Facebook, Instagram, Twitter, etc..)	Never	Seldom	Agree	Agree	Strongly Agree	No	No	No	No	No	Yes		No	No	No	No	No	Yes
616	8/20/2021 8:48	7	en	1303919363	8/20/2021 8:48	8/20/2021 8:48	72	Yes	Yes	Yes																		N/A	N/A	N/A							N/A	N/A	N/A	N/A	N/A	N/A		N/A	N/A	N/A	N/A	N/A	N/A
617		3	en	377054154	8/20/2021 8:48	8/20/2021 8:51	62	N/A	N/A	N/A	Female	45	45	145	Stayed the same	Widowed	2	North	Major city	2	6	University degree/Post graduate	Did not change	Employed	3,000,000 – 4,999,999	Commuting to work or university	Commuting to work or university	No	N/A	Yes							N/A	N/A	N/A	N/A	N/A	N/A		N/A	N/A	N/A	N/A	N/A	N/A
618	8/20/2021 9:05	7	en	1364522873	8/20/2021 8:48	8/20/2021 9:05	59	N/A	N/A	N/A	Female	75	77	171	Increased	Married	3	Mount Lebanon	Village	10	12	University degree/Post graduate	Did not change	Unemployed				No	N/A	Yes	Health care professionals (Doctor, nurse, pharmacist)	Never	Never	Agree	Agree	Agree	No	No	No	No	No	Yes		No	No	No	No	No	Yes
619		5	en	762966431	8/20/2021 8:48	8/20/2021 8:58	39	N/A	N/A	N/A	Female	71	78	172	Increased	In a relationship	0	Mount Lebanon	Suburbs	1	3	University degree/Post graduate	Did not change	Employed	> 7, 000, 000	A combination of both	A combination of both	No	N/A	No	Health care professionals (Doctor, nurse, pharmacist)	Never	Never	Strongly Agree	Strongly Agree	Strongly Agree	No	No	No	No	No	Yes		No	No	No	No	No	Yes
620	8/20/2021 9:03	7	en	1658305022	8/20/2021 8:48	8/20/2021 9:03	41	N/A	N/A	N/A	Female	63	62	168.5	Decreased	Married	1	Beirut	Major city	2	5	University degree/Post graduate	Did not change	Employed	1,000,000 – 2,999,999	A combination of both	Working or studying from home	No	N/A	Yes	Health care professionals (Doctor, nurse, pharmacist)	Never	Seldom	Strongly Agree	Agree	Strongly Agree	No	No	No	No	No	Yes		No	No	No	No	No	Yes
621	8/20/2021 9:07	7	en	1803605887	8/20/2021 8:49	8/20/2021 9:07	67	Yes	No	No	Male	85	85	175	Fluctuated	Married	3	Beirut	Major city	3	5	University degree/Post graduate	Did not change	Employed	> 7, 000, 000	Commuting to work or university	Commuting to work or university	Yes	Yes	No	Health care professionals (Doctor, nurse, pharmacist)	Frequently	Seldom	Strongly Agree	Strongly Agree	Strongly Agree	No	No	No	No	No	Yes		No	No	No	No	No	Yes
622		0	en	950039118	8/20/2021 8:49	8/20/2021 8:49		N/A	N/A	N/A																		N/A	N/A	N/A							N/A	N/A	N/A	N/A	N/A	N/A		N/A	N/A	N/A	N/A	N/A	N/A
623	8/20/2021 9:04	7	en	1583600314	8/20/2021 8:49	8/20/2021 9:04	41	N/A	N/A	N/A	Male	95	92	172	Fluctuated	Married	1	Beirut	Major city	4	5	University degree/Post graduate	Did not change	Employed	> 7, 000, 000	A combination of both	A combination of both	Yes	No	Yes	Health care professionals (Doctor, nurse, pharmacist)	Never	Never	Neutral	Neutral	Agree	No	No	No	No	No	Yes		No	No	No	No	No	Yes
624	8/20/2021 9:00	7	en	1319685125	8/20/2021 8:50	8/20/2021 9:00	42	N/A	N/A	N/A	Female	96	86	176	Fluctuated	Married	2	Mount Lebanon	Village	5	5	University degree/Post graduate	Did not change	Self employed	5,000,000 – 7,000,000	Commuting to work or university	Commuting to work or university	Yes	No	Yes	Health care professionals (Doctor, nurse, pharmacist)	Frequently	Never	Agree	Agree	Strongly Agree	No	No	No	No	No	Yes		No	No	No	No	No	Yes
625	8/20/2021 9:01	7	en	1145320479	8/20/2021 8:50	8/20/2021 9:01	51	N/A	N/A	N/A	Male	66	65	167	Fluctuated	In a relationship	0	Beirut	Suburbs	2	4	University degree/Post graduate	Did not change	Unemployed				No	N/A	Yes	Friends/ Family members	Never	Never	Neutral	Agree	Agree	No	No	No	No	No	Yes		No	No	No	No	No	Yes
626	8/20/2021 9:02	7	en	1769099157	8/20/2021 8:51	8/20/2021 9:02	24	N/A	N/A	N/A	Female	50	58	158	Increased	In a relationship	0	South	Major city	6	5	University degree/Post graduate	I was unemployed and got a job	Both employed and a student	5,000,000 – 7,000,000	Working or studying from home	Working or studying from home	No	N/A	No	Browsing the internet	Seldom	Frequently	Agree	Strongly Agree	Strongly Agree	No	No	No	No	No	Yes		No	No	No	No	No	Yes
627	8/20/2021 8:56	7	en	1679814946	8/20/2021 8:55	8/20/2021 8:56	1951	No	No	No																		N/A	N/A	N/A							N/A	N/A	N/A	N/A	N/A	N/A		N/A	N/A	N/A	N/A	N/A	N/A
628		2	en	986768602	8/20/2021 8:56	8/20/2021 8:57	24	N/A	N/A	N/A																		N/A	N/A	N/A							N/A	N/A	N/A	N/A	N/A	N/A		N/A	N/A	N/A	N/A	N/A	N/A
629	8/20/2021 9:07	7	en	902968184	8/20/2021 8:58	8/20/2021 9:07	1951	Yes	No	No	Male	100	92	170	Decreased	Married	4	Mount Lebanon	Major city	1	5	University degree/Post graduate	Did not change	Employed	> 7, 000, 000	Commuting to work or university	A combination of both	No	N/A	No	Social media (Facebook, Instagram, Twitter, etc..)	Frequently	Frequently	Strongly Disagree	Strongly Disagree	Strongly Disagree	No	No	No	No	No	Yes		No	No	No	No	No	Yes
630		4	en	1981926148	8/20/2021 9:01	8/20/2021 9:06	28	N/A	N/A	N/A	Female	57	54	164	Fluctuated	Married	0	Mount Lebanon	Major city	2	2	University degree/Post graduate	Did not change	Employed	1,000,000 – 2,999,999	Commuting to work or university	Commuting to work or university	Yes	No	No	Health care professionals (Doctor, nurse, pharmacist)	Frequently	Never	Disagree	Disagree	Neutral	No	No	No	No	No	Yes		No	No	No	No	No	Yes
631	8/20/2021 9:24	7	en	1185791081	8/20/2021 9:03	8/20/2021 9:24	24	N/A	N/A	N/A	Female	64	60	158	Fluctuated	Single	0	Mount Lebanon	Village	7	6	University degree/Post graduate	Did not change	Unemployed				No	N/A	Yes	Browsing the internet	Never	Sometimes	Strongly Agree	Agree	Strongly Agree	No	No	No	No	No	No	Lebanese = Anxiety	No	No	No	No	No	No
632	8/20/2021 9:07	7	en	806866735	8/20/2021 9:06	8/20/2021 9:07	96	Yes	Yes	Yes																		N/A	N/A	N/A							N/A	N/A	N/A	N/A	N/A	N/A		N/A	N/A	N/A	N/A	N/A	N/A
633	8/20/2021 9:08	7	en	498431720	8/20/2021 9:07	8/20/2021 9:08	68	Yes	Yes	Yes																		N/A	N/A	N/A							N/A	N/A	N/A	N/A	N/A	N/A		N/A	N/A	N/A	N/A	N/A	N/A
634	8/20/2021 9:11	7	en	346839262	8/20/2021 9:11	8/20/2021 9:11	68	Yes	Yes	Yes																		N/A	N/A	N/A							N/A	N/A	N/A	N/A	N/A	N/A		N/A	N/A	N/A	N/A	N/A	N/A
635		2	en	1576680838	8/20/2021 9:11	8/20/2021 9:11	29	N/A	N/A	N/A																		N/A	N/A	N/A							N/A	N/A	N/A	N/A	N/A	N/A		N/A	N/A	N/A	N/A	N/A	N/A
636	8/20/2021 10:18	7	en	805745976	8/20/2021 9:11	8/20/2021 10:18	31	N/A	N/A	N/A	Female	50	53	161	Increased	Married	1	Mount Lebanon	Village	3	3	University degree/Post graduate	Did not change	Unemployed				No	N/A	Yes	TV/Radio	Never	Never	Neutral	Agree	Strongly Agree	No	No	No	No	No	Yes		No	No	No	No	Yes	No
637		3	en	612064809	8/20/2021 9:19	8/20/2021 9:22	38	N/A	N/A	N/A	Female	48	51	170	Increased	Married	2	Mount Lebanon	Village	6	3	University degree/Post graduate	Did not change	Unemployed				No	N/A	No							N/A	N/A	N/A	N/A	N/A	N/A		N/A	N/A	N/A	N/A	N/A	N/A
638	8/20/2021 9:46	7	ar	1699411434	8/20/2021 9:35	8/20/2021 9:46	57	N/A	N/A	N/A	Male	94	87	173	Decreased	Married		Beirut	Major city	2	4	High school or technical school	Did not change	Employed	5,000,000 – 7,000,000	Commuting to work or university	Commuting to work or university	Yes	Yes	Yes	TV/Radio	Sometimes	Never	Strongly Agree	Neutral	Strongly Agree	No	No	No	No	No	Yes		No	No	No	No	No	Yes
639	8/20/2021 9:42	7	en	1190332616	8/20/2021 9:41	8/20/2021 9:42	70	Yes	Yes	Yes																		N/A	N/A	N/A							N/A	N/A	N/A	N/A	N/A	N/A		N/A	N/A	N/A	N/A	N/A	N/A
640	8/20/2021 9:47	7	en	1140321915	8/20/2021 9:46	8/20/2021 9:47	70	No	Yes	No																		N/A	N/A	N/A							N/A	N/A	N/A	N/A	N/A	N/A		N/A	N/A	N/A	N/A	N/A	N/A
641	8/20/2021 10:03	7	en	31980544	8/20/2021 9:47	8/20/2021 10:03	63	N/A	N/A	N/A	Female	55	53	152	Decreased	Widowed	2	Beirut	Major city	2	3	University degree/Post graduate	I was unemployed and got a job	Unemployed				No	N/A	No	Browsing the internet	Sometimes	Seldom	Agree	Disagree	Agree	No	No	No	No	No	Yes		No	No	No	No	No	Yes
642		3	ar	583693751	8/20/2021 9:56	8/20/2021 9:58	24	N/A	N/A	N/A	Female	78	74	156	Decreased	Married	1	Mount Lebanon	Suburbs	3	4	University degree/Post graduate	Did not change	Employed	< 1,000,000	Working or studying from home	Working or studying from home	Yes	No	No							N/A	N/A	N/A	N/A	N/A	N/A		N/A	N/A	N/A	N/A	N/A	N/A
643	8/20/2021 10:23	7	en	1921984355	8/20/2021 10:09	8/20/2021 10:23	27	N/A	N/A	N/A	Female	59	65	157	Stayed the same	Married	1	Mount Lebanon	Suburbs	2	3	University degree/Post graduate	I changed my job	Employed	1,000,000 – 2,999,999	A combination of both	Working or studying from home	Yes	No	No	Health care professionals (Doctor, nurse, pharmacist)	Never	Never	Agree	Strongly Agree	Agree	No	No	No	No	No	Yes		No	No	No	No	No	Yes
644		0	en	1392656614	8/20/2021 10:22	8/20/2021 10:22		N/A	N/A	N/A																		N/A	N/A	N/A							N/A	N/A	N/A	N/A	N/A	N/A		N/A	N/A	N/A	N/A	N/A	N/A
645			en	1193752790	8/20/2021 10:28	8/20/2021 10:28		N/A	N/A	N/A																		N/A	N/A	N/A							N/A	N/A	N/A	N/A	N/A	N/A		N/A	N/A	N/A	N/A	N/A	N/A
646	8/20/2021 11:05	7	en	1337230798	8/20/2021 10:41	8/20/2021 11:05	50	N/A	N/A	N/A	Female	74	70.5	169	Decreased	Married	3	Mount Lebanon	Village	5	4	High school or technical school	Did not change	Employed	3,000,000 – 4,999,999	A combination of both	A combination of both	No	N/A	No	Health care professionals (Doctor, nurse, pharmacist)	Always	Always	Strongly Agree	Strongly Agree	Strongly Agree	No	No	No	No	No	Yes		No	No	No	No	No	Yes
647	8/20/2021 11:29	7	en	1008320831	8/20/2021 11:15	8/20/2021 11:29	37	N/A	N/A	N/A	Female	52	51	153	Stayed the same	Single	0	Beirut	Major city	3	6	University degree/Post graduate	Did not change	Employed	5,000,000 – 7,000,000	A combination of both	Working or studying from home	No	N/A	No	Health care professionals (Doctor, nurse, pharmacist)	Never	Never	Agree	Strongly Agree	Strongly Agree	No	No	No	No	No	Yes		No	No	No	No	No	Yes
648			ar	2078314959	8/20/2021 11:58	8/20/2021 11:58		N/A	N/A	N/A																		N/A	N/A	N/A							N/A	N/A	N/A	N/A	N/A	N/A		N/A	N/A	N/A	N/A	N/A	N/A
649	8/20/2021 12:57	7	en	755198300	8/20/2021 12:06	8/20/2021 12:57	62	N/A	N/A	N/A	Female	45	45	145	Stayed the same	Widowed	2	North	Major city	2	6	University degree/Post graduate	Did not change	Employed	3,000,000 – 4,999,999	Commuting to work or university	Commuting to work or university	No	N/A	Yes	Browsing the internet	Never	Never	Strongly Disagree	Strongly Disagree	Strongly Disagree	No	No	No	No	No	Yes		No	No	No	No	No	Yes
650	8/20/2021 13:10	7	ar	1355409698	8/20/2021 12:51	8/20/2021 13:10	26	N/A	N/A	N/A	Male	65	75	175	Increased	Single	0	Nabatieh	Major city	8	7	University degree/Post graduate	Did not change	Student		Commuting to work or university	Working or studying from home	Yes	No	No	Newspaper (including online newspapers)	Seldom	Seldom	Agree	Agree	Agree	No	No	No	Yes	Yes	No		No	No	No	Yes	Yes	No
651	8/20/2021 13:13	7	en	545520059	8/20/2021 13:02	8/20/2021 13:13	37	N/A	N/A	N/A	Female	60	55	162	Fluctuated	Married	2	Beirut	Major city	4	4	University degree/Post graduate	Did not change	Employed	> 7, 000, 000	Commuting to work or university	Commuting to work or university	No	N/A	No	Health care professionals (Doctor, nurse, pharmacist)	Never	Never	Agree	Strongly Agree	Agree	No	No	No	No	No	Yes		No	No	No	No	No	Yes
652		2	ar	1739314705	8/20/2021 13:26	8/20/2021 13:27	34	N/A	N/A	N/A																		N/A	N/A	N/A							N/A	N/A	N/A	N/A	N/A	N/A		N/A	N/A	N/A	N/A	N/A	N/A
653	8/20/2021 14:05	7	en	1601581902	8/20/2021 13:56	8/20/2021 14:05	22	N/A	N/A	N/A	Male	198	184	185	Decreased	In a relationship	0	Beirut	Major city	4	3	High school or technical school	Did not change					No	N/A	Yes	Browsing the internet	Never	Never	Neutral	Neutral	Strongly Agree	No	No	No	No	No	Yes		No	No	No	No	No	Yes
654		2	en	1193568028	8/20/2021 13:59	8/20/2021 13:59	42	N/A	N/A	N/A																		N/A	N/A	N/A							N/A	N/A	N/A	N/A	N/A	N/A		N/A	N/A	N/A	N/A	N/A	N/A
655	8/20/2021 14:22	7	en	1132606195	8/20/2021 14:17	8/20/2021 14:22	65	Yes	Yes	No																		N/A	N/A	N/A							N/A	N/A	N/A	N/A	N/A	N/A		N/A	N/A	N/A	N/A	N/A	N/A
656	8/20/2021 15:10	7	ar	310765901	8/20/2021 14:53	8/20/2021 15:10	45	N/A	N/A	N/A	Female	67	78	159	Increased	Married	2	Beirut	Suburbs	4	5	High school or technical school	Did not change	Employed	< 1,000,000	Commuting to work or university	Commuting to work or university	No	N/A	Yes	Colleagues (if your colleague is a health care professional, please choose answer #6)	Never	Never	Strongly Agree	Strongly Agree	Strongly Agree	No	No	No	Yes	Yes	No		No	No	No	Yes	Yes	No
657	8/20/2021 15:12	7	en	660490628	8/20/2021 14:55	8/20/2021 15:12	37	N/A	N/A	N/A	Female	56	56	172	Stayed the same	Single	0	Baalbek-Hermel	Village	3	8	University degree/Post graduate	Did not change	Employed	> 7, 000, 000	A combination of both	Working or studying from home	No	N/A	No	Health care professionals (Doctor, nurse, pharmacist)	Never	Never	Strongly Agree	Agree	Strongly Agree	No	No	No	Yes	No	No		No	No	No	Yes	No	No
658	8/20/2021 15:16	7	en	543655258	8/20/2021 15:15	8/20/2021 15:16	65	Yes	Yes	Yes																		N/A	N/A	N/A							N/A	N/A	N/A	N/A	N/A	N/A		N/A	N/A	N/A	N/A	N/A	N/A
659			en	1964208690	8/20/2021 16:36	8/20/2021 16:36		N/A	N/A	N/A																		N/A	N/A	N/A							N/A	N/A	N/A	N/A	N/A	N/A		N/A	N/A	N/A	N/A	N/A	N/A
660	8/20/2021 17:21	7	en	168989273	8/20/2021 17:12	8/20/2021 17:21	24	N/A	N/A	N/A	Female	53	53	145	Fluctuated	Single		Beirut	Major city	3	6	University degree/Post graduate	I was unemployed and got a job	Employed	1,000,000 – 2,999,999	A combination of both	A combination of both	No	N/A	No	Health care professionals (Doctor, nurse, pharmacist)	Never	Frequently	Strongly Agree	Strongly Agree	Strongly Agree	No	No	Yes	Yes	No	No		No	No	No	No	No	Yes
661	8/20/2021 17:43	7	ar	1287867765	8/20/2021 17:24	8/20/2021 17:43	46	N/A	N/A	N/A	Female	65	65	164	Stayed the same	Married	3	Mount Lebanon	Village	56	6	University degree/Post graduate	Did not change	Employed	5,000,000 – 7,000,000	A combination of both	A combination of both	No	N/A	No	Health care professionals (Doctor, nurse, pharmacist)	Seldom	Never	Agree	Agree	Strongly Agree	No	No	No	No	No	Yes		No	No	No	No	No	Yes
662			en	1235227142	8/20/2021 20:55	8/20/2021 20:55		N/A	N/A	N/A																		N/A	N/A	N/A							N/A	N/A	N/A	N/A	N/A	N/A		N/A	N/A	N/A	N/A	N/A	N/A
663	8/21/2021 2:33	7	en	151658193	8/21/2021 2:19	8/21/2021 2:33	48	N/A	N/A	N/A	Male	80	85	171	Increased	Single	0	Mount Lebanon	Suburbs	1	2	University degree/Post graduate	Did not change	Employed	> 7, 000, 000	A combination of both	A combination of both	Yes	No	Yes	Health care professionals (Doctor, nurse, pharmacist)	Frequently	Sometimes	Strongly Agree	Strongly Agree	Strongly Agree	No	No	No	No	No	Yes		No	No	No	No	No	Yes
664		2	en	113702539	8/21/2021 8:24	8/21/2021 8:24	40	N/A	N/A	N/A																		N/A	N/A	N/A							N/A	N/A	N/A	N/A	N/A	N/A		N/A	N/A	N/A	N/A	N/A	N/A
665	8/21/2021 11:30	7	en	2009595163	8/21/2021 11:20	8/21/2021 11:30	41	N/A	N/A	N/A	Female	61	61	163	Fluctuated	Single	0	Nabatieh	Village	4	5	University degree/Post graduate	Did not change	Employed	> 7, 000, 000	Working or studying from home	Working or studying from home	No	N/A	Yes	Health care professionals (Doctor, nurse, pharmacist)	Seldom	Seldom	Strongly Agree	Strongly Agree	Strongly Agree	No	No	No	No	No	Yes		No	No	No	No	No	Yes
666		3	en	2084375104	8/21/2021 19:05	8/21/2021 19:05	44	N/A	N/A	N/A																		N/A	N/A	N/A							N/A	N/A	N/A	N/A	N/A	N/A		N/A	N/A	N/A	N/A	N/A	N/A
667	8/21/2021 21:39	7	en	1026286194	8/21/2021 21:23	8/21/2021 21:39	32	N/A	N/A	N/A	Female	47	45	155	Decreased	Married	2	Beirut	Major city	4	3	University degree/Post graduate	Did not change	Unemployed				No	N/A	No	Health care professionals (Doctor, nurse, pharmacist)	Never	Never	Strongly Agree	Strongly Agree	Strongly Agree	No	No	No	No	No	Yes		No	No	No	No	No	Yes
668	8/22/2021 1:01	7	en	2070876732	8/22/2021 0:13	8/22/2021 1:01	49	N/A	N/A	N/A	Male	86	82	188	Decreased	Married	1	Beirut	Major city	3	5	University degree/Post graduate	Did not change	Self employed	5,000,000 – 7,000,000	Working or studying from home	Working or studying from home	No	N/A	Yes	TV/Radio	Never	Never	Neutral	Neutral	Agree	No	No	No	No	No	Yes		No	No	No	No	No	Yes
669	8/22/2021 8:05	7	en	311386287	8/22/2021 7:54	8/22/2021 8:05	34	N/A	N/A	N/A	Male	66	64	176	Stayed the same	Married	0	Beirut	Major city	2	2	University degree/Post graduate	Did not change	Employed	> 7, 000, 000	A combination of both	Working or studying from home	No	N/A	No	Health care professionals (Doctor, nurse, pharmacist)	Never	Never	Agree	Agree	Strongly Agree	No	No	No	No	No	Yes		No	No	No	No	No	Yes
670		2	en	422761148	8/22/2021 15:53	8/22/2021 15:54	40	N/A	N/A	N/A																		N/A	N/A	N/A							N/A	N/A	N/A	N/A	N/A	N/A		N/A	N/A	N/A	N/A	N/A	N/A
671	8/22/2021 19:36	7	ar	1169194300	8/22/2021 19:12	8/22/2021 19:36	50	N/A	N/A	N/A	Female	74	85	153	Increased	In a relationship	0	Beirut	Suburbs	0	3	Below high school	Did not change	Employed	1,000,000 – 2,999,999	Commuting to work or university	Commuting to work or university	No	N/A	No	Health care professionals (Doctor, nurse, pharmacist)	Sometimes	Sometimes	Strongly Agree	Agree	Strongly Agree	No	No	No	No	No	Yes		No	No	No	No	No	Yes
672	8/22/2021 22:39	7	en	1778079000	8/22/2021 22:24	8/22/2021 22:39	48	N/A	N/A	N/A	Female	71	73	170	Increased	Single	0	Beirut	Major city	1	4	University degree/Post graduate	Did not change	Employed	1,000,000 – 2,999,999	Commuting to work or university	Commuting to work or university	No	N/A	Yes	TV/Radio	Seldom	Never	Strongly Agree	Strongly Agree	Strongly Agree	No	No	No	No	No	Yes		No	No	No	No	No	Yes
673	8/23/2021 8:52	7	en	519088746	8/23/2021 8:27	8/23/2021 8:52	32	N/A	N/A	N/A	Female	53	51	164	Decreased	Single	0	Mount Lebanon	Major city	3	4	University degree/Post graduate	Did not change	Employed	> 7, 000, 000	Working or studying from home	Working or studying from home	Yes	No	Yes	TV/Radio	Seldom	Never	Strongly Agree	Strongly Agree	Strongly Agree	No	No	No	No	No	Yes		No	No	No	No	No	No
674	8/23/2021 14:50	7	ar	1234166726	8/23/2021 14:36	8/23/2021 14:50	50	N/A	N/A	N/A	Female	74	85	154	Increased	In a relationship	0	Beirut		2	3	High school or technical school	Did not change	Employed	1,000,000 – 2,999,999	Commuting to work or university	Commuting to work or university	No	N/A	No	Health care professionals (Doctor, nurse, pharmacist)	Frequently	Sometimes	Strongly Agree	Agree	Strongly Agree	No	No	No	No	No	Yes		No	No	No	No	No	Yes
675		-1	en	580900832	8/23/2021 17:10	8/23/2021 17:10		N/A	N/A	N/A																		N/A	N/A	N/A							N/A	N/A	N/A	N/A	N/A	N/A		N/A	N/A	N/A	N/A	N/A	N/A
676	8/24/2021 12:05	7	en	783628361	8/24/2021 11:20	8/24/2021 12:05	25	N/A	N/A	N/A	Female	67	61	171	Decreased	Married	0	Mount Lebanon	Village	2	4	University degree/Post graduate	Did not change	Employed	1,000,000 – 2,999,999	Commuting to work or university	Commuting to work or university	No	N/A	No	Colleagues (if your colleague is a health care professional, please choose answer #6)	Never	Never	Neutral	Neutral	Neutral	No	No	No	No	No	Yes		No	No	No	No	No	Yes
677			en	838684543	8/24/2021 12:06	8/24/2021 12:06		N/A	N/A	N/A																		N/A	N/A	N/A							N/A	N/A	N/A	N/A	N/A	N/A		N/A	N/A	N/A	N/A	N/A	N/A
678		4	ar	1443334510	8/24/2021 14:41	8/24/2021 15:03	40	N/A	N/A	N/A	Female	86	92	170	Fluctuated	Married	2	Mount Lebanon	Suburbs	5	5	High school or technical school	I became unemployed	Unemployed				No	N/A	Yes	Browsing the internet	Seldom	Seldom	Strongly Agree	Strongly Agree	Strongly Agree	No	No	No	Yes	Yes	No	Cancer	No	No	No	Yes	Yes	No
679	8/25/2021 4:49	7	en	1785083839	8/25/2021 4:48	8/25/2021 4:49	75	Yes	Yes	Yes																		N/A	N/A	N/A							N/A	N/A	N/A	N/A	N/A	N/A		N/A	N/A	N/A	N/A	N/A	N/A
680	8/25/2021 13:11	7	en	347771694	8/25/2021 12:48	8/25/2021 13:11	64	N/A	N/A	N/A	Male		71	74	Increased	Married	0	Mount Lebanon	Village	3	6	University degree/Post graduate	I changed my job	Employed	> 7, 000, 000	Working or studying from home	Working or studying from home	No	N/A	No	Browsing the internet	Always	Sometimes	Strongly Agree	Agree	Strongly Agree	No	No	No	No	No	Yes		No	No	No	No	No	Yes
681		4	en	460607831	8/25/2021 16:16	8/25/2021 16:23	34	N/A	N/A	N/A	Female	83	83	158	Stayed the same	Single	0	Mount Lebanon	Major city	3	5	University degree/Post graduate	Did not change	Employed	1,000,000 – 2,999,999	Commuting to work or university	Commuting to work or university	Yes	No	No	Health care professionals (Doctor, nurse, pharmacist)	Seldom	Never	Strongly Agree	Agree	Strongly Agree	No	No	No	No	No	Yes		No	No	No	No	No	Yes
682	8/27/2021 9:47	7	en	820820941	8/27/2021 9:46	8/27/2021 9:47	66	Yes	Yes	Yes																		N/A	N/A	N/A							N/A	N/A	N/A	N/A	N/A	N/A		N/A	N/A	N/A	N/A	N/A	N/A
683	8/27/2021 9:49	7	en	1770156504	8/27/2021 9:49	8/27/2021 9:49	66	Yes	Yes	Yes																		N/A	N/A	N/A							N/A	N/A	N/A	N/A	N/A	N/A		N/A	N/A	N/A	N/A	N/A	N/A
684		0	ar	1009587227	8/27/2021 9:56	8/27/2021 9:56		N/A	N/A	N/A																		N/A	N/A	N/A							N/A	N/A	N/A	N/A	N/A	N/A		N/A	N/A	N/A	N/A	N/A	N/A
685	8/29/2021 13:08	7	en	1221147687	8/29/2021 12:56	8/29/2021 13:08	28	N/A	N/A	N/A	Female	70	69	158	Stayed the same	Single	0	South	Village	5	4	University degree/Post graduate	Did not change	Employed	5,000,000 – 7,000,000	A combination of both	Working or studying from home	No	N/A	Yes	Social media (Facebook, Instagram, Twitter, etc..)	Seldom	Never	Neutral	Strongly Agree	Strongly Agree	No	No	No	No	Yes	No		No	No	No	No	No	Yes
686	8/30/2021 23:00	7	en	1839434007	8/30/2021 22:46	8/30/2021 23:00	48	N/A	N/A	N/A	Female	78	731	170	Fluctuated	Single	0	Beirut	Major city	14	4	University degree/Post graduate	Did not change	Employed	1,000,000 – 2,999,999	Commuting to work or university	Commuting to work or university	No	N/A	Yes	Health care professionals (Doctor, nurse, pharmacist)	Seldom	Seldom	Strongly Agree	Strongly Agree	Strongly Agree	No	No	No	No	No	Yes		No	No	No	No	No	Yes
687	9/1/2021 9:33	7	en	1028894838	9/1/2021 9:27	9/1/2021 9:33	21	N/A	N/A	N/A	Female	65	70	168	Increased	In a relationship	0	Beirut	Major city	5	4	University degree/Post graduate	I was unemployed and got a job	Employed	1,000,000 – 2,999,999	A combination of both	Working or studying from home	Yes	No	No	Browsing the internet	Sometimes	Always	Strongly Agree	Strongly Agree	Strongly Agree	No	No	No	No	No	Yes		No	No	No	No	No	Yes
688		4	en	525356301	9/2/2021 12:11	9/2/2021 12:21	37	N/A	N/A	N/A	Female	63	55	161	Decreased	Single	0	Mount Lebanon	Major city	2	4	University degree/Post graduate	Did not change	Employed	1,000,000 – 2,999,999	Commuting to work or university	Commuting to work or university	No	N/A	No	Health care professionals (Doctor, nurse, pharmacist)	Seldom	Seldom	Strongly Agree	Strongly Agree	Strongly Agree	No	No	No	No	No	Yes		No	No	No	No	No	Yes
689		-1	en	886959994	9/5/2021 5:14	9/5/2021 5:14		N/A	N/A	N/A																		N/A	N/A	N/A							N/A	N/A	N/A	N/A	N/A	N/A		N/A	N/A	N/A	N/A	N/A	N/A
690	9/5/2021 12:46	7	en	1232738067	9/5/2021 12:32	9/5/2021 12:46	47	N/A	N/A	N/A	Female	63	70	166	Increased	Single	0	Beirut	Major city	1	4	University degree/Post graduate	Did not change	Both employed and a student	> 7, 000, 000	A combination of both	A combination of both	No	N/A	No	Health care professionals (Doctor, nurse, pharmacist)	Never	Never	Strongly Agree	Strongly Agree	Strongly Agree	No	No	No	No	No	Yes		No	No	No	No	No	Yes
691	9/6/2021 7:04	7	en	1997469530	9/6/2021 7:03	9/6/2021 7:04	73	Yes	Yes	Yes																		N/A	N/A	N/A							N/A	N/A	N/A	N/A	N/A	N/A		N/A	N/A	N/A	N/A	N/A	N/A
692	9/6/2021 7:05	7	en	893543909	9/6/2021 7:05	9/6/2021 7:05	73	Yes	Yes	Yes																		N/A	N/A	N/A							N/A	N/A	N/A	N/A	N/A	N/A		N/A	N/A	N/A	N/A	N/A	N/A
693		4	en	645124336	9/6/2021 12:48	9/6/2021 12:51	39	N/A	N/A	N/A																		N/A	N/A	N/A							No	No	No	No	No	No		No	No	No	No	No	No
694	9/7/2021 11:18	7	en	1959838022	9/7/2021 11:00	9/7/2021 11:18	38	N/A	N/A	N/A	Male	55	56	183	Stayed the same	Married	1	Beirut	Major city	3	4	University degree/Post graduate	Did not change	Self employed	5,000,000 – 7,000,000	A combination of both	Working or studying from home	No	N/A	No	Browsing the internet	Never	Never	Neutral	Neutral	Agree	No	No	No	No	No	Yes		No	No	No	No	No	Yes
695	9/14/2021 1:11	7	en	1692471938	9/14/2021 0:53	9/14/2021 1:11	34	N/A	N/A	N/A	Female	97	100	164	Fluctuated	Single	0	Mount Lebanon	Major city	5	4	University degree/Post graduate	Did not change	Both employed and a student	> 7, 000, 000	A combination of both	Working or studying from home	No	N/A	Yes	Social media (Facebook, Instagram, Twitter, etc..)	Never	Sometimes	Agree	Strongly Agree	Agree	No	No	No	Yes	Yes	No		No	No	No	Yes	Yes	No
696	9/16/2021 19:52	7	en	1967146462	9/16/2021 19:37	9/16/2021 19:52	33	N/A	N/A	N/A	Female	75	70	169	Stayed the same	Married	2	Beirut	Major city	4	3	University degree/Post graduate	Did not change	Employed	1,000,000 – 2,999,999	A combination of both	A combination of both	Yes	No	No	Social media (Facebook, Instagram, Twitter, etc..)	Never	Never	Strongly Agree	Strongly Agree	Strongly Agree	No	No	No	No	No	Yes		No	No	No	Yes	No	No
697	9/21/2021 23:10	7	en	1984874417	9/21/2021 22:55	9/21/2021 23:10	20	N/A	N/A	N/A	Male	57	53	175	Decreased	In a relationship	0	Beirut	Major city	5	3	University degree/Post graduate	Did not change	Both employed and a student	Zero	Working or studying from home	Working or studying from home	No	N/A	No	Browsing the internet	Frequently	Never	Strongly Agree	Strongly Agree	Strongly Agree	No	No	No	No	No	Yes		No	No	No	No	No	Yes
698	9/22/2021 14:55	7	en	1753426181	9/22/2021 14:37	9/22/2021 14:55	44	N/A	N/A	N/A	Female	64	65	160	Stayed the same	Married	1	South	Village	2	2	University degree/Post graduate	I became unemployed	Unemployed				No	N/A	Yes	Health care professionals (Doctor, nurse, pharmacist)	Sometimes	Sometimes	Agree	Agree	Strongly Agree	No	No	No	No	No	Yes		No	No	No	No	No	Yes
699		4	en	1519217751	9/24/2021 12:19	9/24/2021 12:23	27	N/A	N/A	N/A	Female								Major city									N/A	N/A	N/A							No	No	No	No	No	No		No	No	No	No	No	No
700			en	1139091772	9/24/2021 21:16	9/24/2021 21:16		N/A	N/A	N/A																		N/A	N/A	N/A							N/A	N/A	N/A	N/A	N/A	N/A		N/A	N/A	N/A	N/A	N/A	N/A
701	10/7/2021 11:43	7	en	135804200	10/7/2021 11:25	10/7/2021 11:43	21	N/A	N/A	N/A	Female	66	57	168	Decreased	In a relationship	0	Beirut	Major city	4	7	University degree/Post graduate	Did not change	Unemployed				No	N/A	No	Browsing the internet	Never	Frequently	Neutral	Neutral	Strongly Agree	No	No	No	No	No	Yes		No	No	No	No	No	Yes
702	10/7/2021 19:30	7	en	1924859296	10/7/2021 19:11	10/7/2021 19:30	64	N/A	N/A	N/A	Male	74	73	185	Stayed the same	Married	3	Mount Lebanon	Village	2	4	High school or technical school	Did not change	Self employed	> 7, 000, 000	A combination of both	Working or studying from home	No	N/A	Yes	Newspaper (including online newspapers)	Frequently	Seldom	Strongly Agree	Agree	Strongly Agree	No	No	No	No	No	Yes		No	No	No	No	No	Yes
703		3	en	1669322089	10/10/2021 7:44	10/10/2021 7:47	25	N/A	N/A	N/A	Female	67	65	168	Increased	Single	0	Beirut	Major city	4	5		I was unemployed and got a job	Employed	Zero	Working or studying from home	Working or studying from home	Yes	No	No							N/A	N/A	N/A	N/A	N/A	N/A		N/A	N/A	N/A	N/A	N/A	N/A
704	10/10/2021 10:22	7	en	1527150035	10/10/2021 10:04	10/10/2021 10:22	62	N/A	N/A	N/A	Female	57	57	150	Fluctuated	Divorced	0	Beirut	Major city	2	6	University degree/Post graduate	Did not change	Employed	1,000,000 – 2,999,999	Working or studying from home	Working or studying from home	No	N/A	Yes	Browsing the internet	Frequently	Sometimes	Strongly Agree	Strongly Agree	Strongly Agree	No	No	No	No	No	Yes		No	No	No	No	No	Yes
705		0	en	2119318682	10/10/2021 10:27	10/10/2021 11:26		N/A	N/A	N/A																		N/A	N/A	N/A							N/A	N/A	N/A	N/A	N/A	N/A		N/A	N/A	N/A	N/A	N/A	N/A
706		2	en	1116645866	10/18/2021 7:06	10/18/2021 7:07	45	N/A	N/A	N/A																		N/A	N/A	N/A							N/A	N/A	N/A	N/A	N/A	N/A		N/A	N/A	N/A	N/A	N/A	N/A
707		4	en	1632287085	10/21/2021 13:27	10/21/2021 13:29	26	N/A	N/A	N/A	Female	45	45		Stayed the same	Single	0	Mount Lebanon	Suburbs	4	2	University degree/Post graduate	Did not change	Employed	5,000,000 – 7,000,000	Commuting to work or university	Working or studying from home	No	N/A	No	Browsing the internet	Sometimes	Sometimes				No	No	No	No	No	No		No	No	No	No	No	No
708	10/28/2021 14:58	7	en	1156898995	10/28/2021 14:44	10/28/2021 14:58	59	N/A	N/A	N/A	Female	63	67	158	Fluctuated	Married	2	Mount Lebanon	Suburbs	4	6	High school or technical school	Did not change	Employed	5,000,000 – 7,000,000	Working or studying from home	Working or studying from home	No	N/A	No	Health care professionals (Doctor, nurse, pharmacist)	Frequently	Always	Strongly Agree	Strongly Agree	Strongly Agree	No	No	No	No	No	Yes		No	No	No	No	No	Yes
709		4	en	663057045	12/3/2021 12:57	12/3/2021 13:39	23	N/A	N/A	N/A	Female	55	57	156	Fluctuated	In a relationship	0	Mount Lebanon	Suburbs	6	14	University degree/Post graduate	Did not change	Unemployed				No	N/A	No	Friends/ Family members	Never	Frequently	Neutral	Strongly Agree	Agree	No	No	No	No	No	Yes		No	No	No	No	No	Yes
710		2	en	1792763779	12/13/2021 22:03	12/13/2021 22:03	44	N/A	N/A	N/A																		N/A	N/A	N/A							N/A	N/A	N/A	N/A	N/A	N/A		N/A	N/A	N/A	N/A	N/A	N/A
711	12/30/2021 13:42	7	en	1930314728	12/30/2021 13:28	12/30/2021 13:42	42	N/A	N/A	N/A	Female	55	47	154	Decreased	Married	1	North	Village	3	3	University degree/Post graduate	Did not change	Self employed	3,000,000 – 4,999,999	Working or studying from home	Working or studying from home	No	N/A	Yes	Health care professionals (Doctor, nurse, pharmacist)	Always	Sometimes	Neutral	Neutral	Neutral	No	No	No	No	No	No	Anxiety	No	No	No	No	No	No
712		3	en	764186247	1/14/2022 14:06	1/14/2022 14:08	26	N/A	N/A	N/A	Female	56	62	151	Increased	Single	0	Beirut	Major city	4	3	University degree/Post graduate	Did not change	Employed	1,000,000 – 2,999,999	Commuting to work or university	A combination of both	No	N/A	No							N/A	N/A	N/A	N/A	N/A	N/A		N/A	N/A	N/A	N/A	N/A	N/A
[truncated: 130 more columns]
